# Supplementary material for: Uncovering Urinary Proteome Differences in Very Preterm Infants with and without Preterm Brain Injury
Source: J Proteome Res. 2025 Sep 9;24(10):5139–47. doi: 10.1021/acs.jproteome.5c00392 (PMC12501990; doi:10.1021/acs.jproteome.5c00392)
Supplement: Supplementary file 1 [file pr5c00392_si_002.xlsx]

## Sheet: D1
ProteinGroups	Pvalue	Qvalue	Genes	ProteinDescriptions	Ratio	Fold change
P02652	0.00693805	0.00366353	APOA2	Apolipoprotein A-II	5.52284	5.52284
P02458	0.0338784	0.0149252	COL2A1	Collagen alpha-1(II) chain	5.25567	5.25567
P02655	0.035133	0.0154115	APOC2	Apolipoprotein C-II	4.81771	4.81771
P09382	0.109477	0.0415459	LGALS1	Galectin-1	3.6482	3.6482
P02647	0.0995989	0.038283	APOA1	Apolipoprotein A-I	3.64097	3.64097
P01034	0.000207425	0.000158336	CST3	Cystatin-C	3.408	3.408
P05451	0.000289386	0.0002138	REG1A	Lithostathine-1-alpha	3.30076	3.30076
P61916	0.000616517	0.000421442	NPC2	NPC intracellular cholesterol transporter 2	3.29335	3.29335
P59666	0.0399701	0.0172658	DEFA3	Neutrophil defensin 3	2.98515	2.98515
P62328	0.0534253	0.0222732	TMSB4X	Thymosin beta-4	2.79928	2.79928
P20142	0.0646841	0.0263042	PGC	Gastricsin	2.72504	2.72504
Q9HD89	0.053349	0.0222457	RETN	Resistin	2.60792	2.60792
P08670	0.0241454	0.0110624	VIM	Vimentin	2.53649	2.53649
P00915	0.00291466	0.00169281	CA1	Carbonic anhydrase 1	2.45136	2.45136
Q13228	0.040559	0.0174903	SELENBP1	Methanethiol oxidase	2.3276	2.3276
Q9P1F3	0.018645	0.00880158	ABRACL	Costars family protein ABRACL	2.32087	2.32087
P10451	0.0132313	0.0064995	SPP1	Osteopontin	2.31159	2.31159
Q14118	0.00857402	0.00442522	DAG1	Dystroglycan 1	2.30114	2.30114
P07307	0.0254846	0.0116012	ASGR2	Asialoglycoprotein receptor 2	2.29395	2.29395
P15291	0.0290088	0.0130147	B4GALT1	Beta-1,4-galactosyltransferase 1	2.2799	2.2799
Q93091	0.036272	0.015851	RNASE6	Ribonuclease K6	2.27077	2.27077
P07737	0.0258052	0.0117313	PFN1	Profilin-1	2.22649	2.22649
Q15904	0.0138616	0.00677303	ATP6AP1	V-type proton ATPase subunit S1	2.19363	2.19363
P36955	0.0235227	0.0108119	SERPINF1	Pigment epithelium-derived factor	2.12714	2.12714
P61956	0.120813	0.045231	SUMO2	Small ubiquitin-related modifier 2	2.11688	2.11688
P02763	0.00757368	0.0039618	ORM1	Alpha-1-acid glycoprotein 1	2.1126	2.1126
P07602	3.15972e-06	3.65072e-06	PSAP	Prosaposin	2.10992	2.10992
Q8N3J6	2.27614e-07	3.40415e-07	CADM2	Cell adhesion molecule 2	0.498578	-2.0057
P01859	1.21989e-09	2.98866e-09	IGHG2	Immunoglobulin heavy constant gamma 2	0.496364	-2.01465
Q15223	9.47342e-05	7.8247e-05	NECTIN1	Nectin-1	0.495935	-2.01639
Q02487	7.30817e-06	7.7828e-06	DSC2	Desmocollin-2	0.490688	-2.03795
Q6EMK4	1.60582e-14	9.99308e-14	VASN	Vasorin	0.48666	-2.05482
P13798	2.31909e-11	7.98692e-11	APEH	Acylamino-acid-releasing enzyme	0.485724	-2.05878
O14594	1.76073e-17	1.80741e-16	NCAN	Neurocan core protein	0.479592	-2.08511
P0DMV8	0.0406847	0.0175389	HSPA1A;HSPA1B	Heat shock 70 kDa protein 1A;Heat shock 70 kDa protein 1B	0.47458	-2.10713
P14151	1.25516e-21	2.49159e-20	SELL	L-selectin	0.468622	-2.13391
P02810	1.01639e-06	1.31334e-06	PRH1	Salivary acidic proline-rich phosphoprotein 1/2	0.46514	-2.14989
P01133	3.59039e-07	5.14097e-07	EGF	Pro-epidermal growth factor	0.463382	-2.15805
P24855	1.15532e-11	4.23046e-11	DNASE1	Deoxyribonuclease-1	0.463318	-2.15835
Q8IYS5	5.10553e-18	5.73868e-17	OSCAR	Osteoclast-associated immunoglobulin-like receptor	0.462657	-2.16143
Q6UX06	4.9851e-23	1.23243e-21	OLFM4	Olfactomedin-4	0.459463	-2.17645
P13671	6.76983e-17	6.31004e-16	C6	Complement component C6	0.456459	-2.19078
P01861	1.09432e-05	1.12122e-05	IGHG4	Immunoglobulin heavy constant gamma 4	0.454051	-2.20239
Q6UY11	2.1658e-12	9.10987e-12	DLK2	Protein delta homolog 2	0.44171	-2.26393
P04080	0.0446126	0.0190158	CSTB	Cystatin-B	0.43536	-2.29695
P01860	3.39237e-11	1.13119e-10	IGHG3	Immunoglobulin heavy constant gamma 3	0.434475	-2.30163
Q15848	1.10411e-26	4.6749e-25	ADIPOQ	Adiponectin	0.433261	-2.30808
P21926	1.86212e-07	2.84085e-07	CD9	CD9 antigen	0.433214	-2.30833
P32119	0.0999331	0.0383923	PRDX2	Peroxiredoxin-2	0.43101	-2.32013
Q13867	8.45599e-30	5.54528e-28	BLMH	Bleomycin hydrolase	0.42407	-2.3581
P98095	1.33623e-17	1.40059e-16	FBLN2	Fibulin-2	0.422829	-2.36502
P16112	9.13714e-20	1.37024e-18	ACAN	Aggrecan core protein	0.419059	-2.3863
P13797	0.0388345	0.0168338	PLS3	Plastin-3	0.415003	-2.40962
P05543	1.18698e-20	2.03835e-19	SERPINA7	Thyroxine-binding globulin	0.411877	-2.42791
Q8NDA2	1.12579e-16	1.01436e-15	HMCN2	Hemicentin-2	0.408045	-2.45071
P31025	0.00041956	0.000298314	LCN1	Lipocalin-1	0.402219	-2.48621
Q99983	5.16523e-21	9.37562e-20	OMD	Osteomodulin	0.390135	-2.56322
P40925	0.000128753	0.000103099	MDH1	Malate dehydrogenase, cytoplasmic	0.386289	-2.58874
P37837	0.000194715	0.000149593	TALDO1	Transaldolase	0.378825	-2.63974
Q01469	0.0283771	0.0127638	FABP5	Fatty acid-binding protein 5	0.376849	-2.65359
P30740	0.00268878	0.00157419	SERPINB1	Leukocyte elastase inhibitor	0.367023	-2.72462
Q02413	0.0520433	0.0217644	DSG1	Desmoglein-1	0.351406	-2.84571
Q1L6U9	1.15771e-10	3.47837e-10	MSMP	Prostate-associated microseminoprotein	0.35137	-2.846
P14618	0.0352861	0.0154711	PKM	Pyruvate kinase PKM	0.345055	-2.89809
P12273	1.53617e-13	8.01514e-13	PIP	Prolactin-inducible protein	0.33037	-3.02691
P01040	4.65072e-05	4.12549e-05	CSTA	Cystatin-A	0.315726	-3.1673
P31949	0.0320194	0.0141976	S100A11	Protein S100-A11	0.310574	-3.21984
P31151	1.21596e-38	2.85734e-36	S100A7	Protein S100-A7	0.309289	-3.23323
P07360	3.22406e-14	1.89767e-13	C8G	Complement component C8 gamma chain	0.303122	-3.299
Q96DA0	1.16466e-06	1.48483e-06	ZG16B	Zymogen granule protein 16 homolog B	0.300505	-3.32773
P04075	0.00207562	0.00124902	ALDOA	Fructose-bisphosphate aldolase A	0.28747	-3.47862
P00338	0.0694073	0.0279673	LDHA	L-lactate dehydrogenase A chain	0.283445	-3.52802
Q9UBC9	0.000577077	0.000397034	SPRR3	Small proline-rich protein 3	0.261654	-3.82184
P04406	0.00193371	0.00117232	GAPDH	Glyceraldehyde-3-phosphate dehydrogenase	0.245009	-4.08148
P22528	0.0381113	0.0165566	SPRR1B;SPRR1A	Cornifin-B;Cornifin-A	0.232676	-4.29782

## Sheet: D2
ProteinGroups	Pvalue	Qvalue	Genes	ProteinDescriptions	Ratio	Fold change
P69892	0.0124404	0.00615514	HBG2	Hemoglobin subunit gamma-2	33.2906	33.2906
P69905	0.00727706	0.00382318	HBA1	Hemoglobin subunit alpha	28.8044	28.8044
P00915	0.0148572	0.00720065	CA1	Carbonic anhydrase 1	13.6269	13.6269
P02652	0.0314168	0.0139642	APOA2	Apolipoprotein A-II	5.61248	5.61248
P02655	0.0637091	0.0259578	APOC2	Apolipoprotein C-II	5.19198	5.19198
O00560	0.0766484	0.0304967	SDCBP	Syntenin-1	2.99344	2.99344
P26641	0.0536835	0.0223681	EEF1G	Elongation factor 1-gamma	2.84813	2.84813
Q9P1F3	0.102828	0.0393543	ABRACL	Costars family protein ABRACL	2.84582	2.84582
Q9NZH0	0.0779474	0.030945	GPRC5B	G-protein coupled receptor family C group 5 member B	2.78937	2.78937
P59666	0.0481439	0.0203263	DEFA3	Neutrophil defensin 3	2.74867	2.74867
P15941	0.00173985	0.00106635	MUC1	Mucin-1	2.7415	2.7415
O00499	0.0187276	0.00883608	BIN1	Myc box-dependent-interacting protein 1	2.73591	2.73591
Q15485	0.0127467	0.0062892	FCN2	Ficolin-2	2.70552	2.70552
P02647	0.0344715	0.015157	APOA1	Apolipoprotein A-I	2.66645	2.66645
P06454	0.00819922	0.00425144	PTMA	Prothymosin alpha	2.6631	2.6631
P08833	0.0608057	0.0249268	IGFBP1	Insulin-like growth factor-binding protein 1	2.60515	2.60515
P62937	0.0194953	0.00915833	PPIA	Peptidyl-prolyl cis-trans isomerase A	2.55336	2.55336
Q7LBR1	0.0906148	0.0352674	CHMP1B	Charged multivesicular body protein 1b	2.54085	2.54085
P61956	0.0214934	0.00998449	SUMO2	Small ubiquitin-related modifier 2	2.49166	2.49166
Q9Y3B3	0.0243721	0.0111523	TMED7	Transmembrane emp24 domain-containing protein 7	2.48169	2.48169
P39687	0.000576823	0.000396876	ANP32A	Acidic leucine-rich nuclear phosphoprotein 32 family member A	2.47134	2.47134
P05413	0.0605649	0.02484	FABP3	Fatty acid-binding protein, heart	2.44925	2.44925
Q9UHY7	0.0121561	0.00603022	ENOPH1	Enolase-phosphatase E1	2.43265	2.43265
P05451	0.00745168	0.00390522	REG1A	Lithostathine-1-alpha	2.36372	2.36372
P61916	0.0397931	0.0171987	NPC2	NPC intracellular cholesterol transporter 2	2.3549	2.3549
P02458	0.00116337	0.000743938	COL2A1	Collagen alpha-1(II) chain	2.33723	2.33723
Q14019	0.0128139	0.00631878	COTL1	Coactosin-like protein	2.24775	2.24775
O60234	0.00270025	0.00158035	GMFG	Glia maturation factor gamma	2.21978	2.21978
O15540	0.0227569	0.0105015	FABP7	Fatty acid-binding protein, brain	2.20387	2.20387
Q9Y279	0.0433877	0.0185586	VSIG4	V-set and immunoglobulin domain-containing protein 4	2.19881	2.19881
P13611	0.0557584	0.0231173	VCAN	Versican core protein	2.17209	2.17209
P0CG47	0.0023535	0.00139727	UBB;UBC;RPS27A;UBA52	Polyubiquitin-B;Polyubiquitin-C;Ubiquitin-40S ribosomal protein S27a;Ubiquitin-60S ribosomal protein L40	2.1071	2.1071
O95865	0.025238	0.0115021	DDAH2	N(G),N(G)-dimethylarginine dimethylaminohydrolase 2	2.10162	2.10162
Q9Y547	0.0111813	0.00560045	HSPB11	Intraflagellar transport protein 25 homolog	2.08309	2.08309
P04040	0.0321938	0.0142674	CAT	Catalase	2.07989	2.07989
Q13228	9.29963e-06	9.68232e-06	SELENBP1	Methanethiol oxidase	2.07213	2.07213
Q9NWV4	0.0830541	0.0327061	CZIB	CXXC motif containing zinc binding protein	2.06933	2.06933
Q99988	0.0655322	0.026606	GDF15	Growth/differentiation factor 15	2.05291	2.05291
Q13316	0.00776087	0.00404911	DMP1	Dentin matrix acidic phosphoprotein 1	2.01886	2.01886
P14384	0.0108791	0.00546554	CPM	Carboxypeptidase M	2.0148	2.0148
P46108	0.0309285	0.0137728	CRK	Adapter molecule crk	2.00287	2.00287
P02810	0.00190396	0.00115622	PRH1	Salivary acidic proline-rich phosphoprotein 1/2	0.497917	-2.00837
P10599	0.00583918	0.00314317	TXN	Thioredoxin	0.496159	-2.01548
P01040	1.0277e-05	1.0596e-05	CSTA	Cystatin-A	0.495976	-2.01622
P30740	0.00110349	0.000709872	SERPINB1	Leukocyte elastase inhibitor	0.47983	-2.08407
A3EZ82	1.17488e-08	2.32669e-08	;DMKN	;Dermokine	0.474601	-2.10703
P55286	3.37885e-17	3.30877e-16	CDH8	Cadherin-8	0.471454	-2.1211
P01860	3.33939e-12	1.36063e-11	IGHG3	Immunoglobulin heavy constant gamma 3	0.470016	-2.12759
Q15848	1.09173e-21	2.19142e-20	ADIPOQ	Adiponectin	0.466194	-2.14503
Q9NZT1	4.47926e-24	1.29268e-22	CALML5	Calmodulin-like protein 5	0.457273	-2.18688
Q96P63	0.000622776	0.000425227	SERPINB12	Serpin B12	0.455814	-2.19388
Q13867	2.15398e-10	6.15467e-10	BLMH	Bleomycin hydrolase	0.453651	-2.20434
Q02413	0.0443999	0.0189365	DSG1	Desmoglein-1	0.45041	-2.2202
P01705	1.83598e-12	7.83808e-12	IGLV2-23	Immunoglobulin lambda variable 2-23	0.436822	-2.28926
P22528	0.0635491	0.0259012	SPRR1B;SPRR1A	Cornifin-B;Cornifin-A	0.423193	-2.36299
P14618	0.00376933	0.00212909	PKM	Pyruvate kinase PKM	0.421428	-2.37288
P37837	0.000120784	9.73351e-05	TALDO1	Transaldolase	0.419722	-2.38253
Q16610	8.39318e-06	8.82265e-06	ECM1	Extracellular matrix protein 1	0.413319	-2.41944
Q01469	0.00553583	0.00299753	FABP5	Fatty acid-binding protein 5	0.381821	-2.61903
P04075	0.000621434	0.000424384	ALDOA	Fructose-bisphosphate aldolase A	0.376986	-2.65262
O60814	0.0267629	0.0121168	H2BC12;H2BS1;H2BC5;H2BC4;H2BC18;H2BC9;H2BC15;H2BC14;H2BC13	Histone H2B type 1-K;Histone H2B type F-S;Histone H2B type 1-D;Histone H2B type 1-C/E/F/G/I;Histone H2B type 2-F;Histone H2B type 1-H;Histone H2B type 1-N;Histone H2B type 1-M;Histone H2B type 1-L	0.376679	-2.65478
P00338	0.00506265	0.00276962	LDHA	L-lactate dehydrogenase A chain	0.352913	-2.83356
P29508	1.87354e-06	2.28e-06	SERPINB3	Serpin B3	0.351793	-2.84258
P04080	0.000494768	0.000345849	CSTB	Cystatin-B	0.338673	-2.9527
P13797	3.63864e-06	4.14604e-06	PLS3	Plastin-3	0.337104	-2.96644
P04406	0.000300917	0.000221373	GAPDH	Glyceraldehyde-3-phosphate dehydrogenase	0.327652	-3.05202
P62805	0.00164313	0.00101327	H4C1	Histone H4	0.324636	-3.08037
P31944	1.66069e-31	1.41408e-29	CASP14	Caspase-14	0.320611	-3.11905
Q9UBC9	0.00647879	0.00344746	SPRR3	Small proline-rich protein 3	0.319746	-3.12749
O60279	0.00804919	0.00418232	SUSD5	Sushi domain-containing protein 5	0.31967	-3.12823
P68104	0.0598746	0.0245945	EEF1A1;EEF1A1P5	Elongation factor 1-alpha 1;Putative elongation factor 1-alpha-like 3	0.282821	-3.5358
O43707	4.47315e-05	3.98369e-05	ACTN4	Alpha-actinin-4	0.272312	-3.67226
P07355	0.000342644	0.000248755	ANXA2	Annexin A2	0.208547	-4.79507
Q1L6U9	6.15119e-09	1.29413e-08	MSMP	Prostate-associated microseminoprotein	0.208088	-4.80565
P06702	1.99782e-06	2.41592e-06	S100A9	Protein S100-A9	0.18252	-5.47885
P05109	1.793e-06	2.1901e-06	S100A8	Protein S100-A8	0.178111	-5.61449
P04792	0.000441625	0.000312381	HSPB1	Heat shock protein beta-1	0.129585	-7.71695
P31949	1.31211e-08	2.5727e-08	S100A11	Protein S100-A11	0.124365	-8.04087

## Sheet: D3
ProteinGroups	Pvalue	Qvalue	Genes	ProteinDescriptions	Ratio	Fold change
P01023	1.18903e-05	1.2077e-05	A2M	Alpha-2-macroglobulin	18.1784	18.1784
P00915	8.25791e-06	8.69387e-06	CA1	Carbonic anhydrase 1	17.7249	17.7249
P69905	4.87131e-08	8.4359e-08	HBA1	Hemoglobin subunit alpha	12.7564	12.7564
P69892	9.028e-09	1.83113e-08	HBG2	Hemoglobin subunit gamma-2	10.492	10.492
P02652	0.0160472	0.0077083	APOA2	Apolipoprotein A-II	9.9088	9.9088
P02647	0.0144619	0.00702902	APOA1	Apolipoprotein A-I	7.42874	7.42874
P08833	0.06292	0.0256782	IGFBP1	Insulin-like growth factor-binding protein 1	5.82831	5.82831
P02655	0.13561	0.0499508	APOC2	Apolipoprotein C-II	5.46531	5.46531
P59666	0.0487207	0.0205385	DEFA3	Neutrophil defensin 3	4.83318	4.83318
Q92688	0.0836492	0.0329094	ANP32B	Acidic leucine-rich nuclear phosphoprotein 32 family member B	4.5354	4.5354
P08670	0.0714437	0.0286811	VIM	Vimentin	4.52498	4.52498
P20908	0.0954062	0.0368848	COL5A1	Collagen alpha-1(V) chain	4.43365	4.43365
P05413	0.0499665	0.0210013	FABP3	Fatty acid-binding protein, heart	4.40517	4.40517
P39687	0.0554513	0.0230065	ANP32A	Acidic leucine-rich nuclear phosphoprotein 32 family member A	4.18054	4.18054
P30043	0.058878	0.0242402	BLVRB	Flavin reductase (NADPH)	3.8563	3.8563
P62937	0.0135981	0.00665927	PPIA	Peptidyl-prolyl cis-trans isomerase A	3.72216	3.72216
P80188	0.0883613	0.0345076	LCN2	Neutrophil gelatinase-associated lipocalin	3.66117	3.66117
P07307	0.0435504	0.0186179	ASGR2	Asialoglycoprotein receptor 2	3.33169	3.33169
P36955	0.0333094	0.0147051	SERPINF1	Pigment epithelium-derived factor	3.22615	3.22615
Q9Y279	0.095087	0.0367779	VSIG4	V-set and immunoglobulin domain-containing protein 4	2.94968	2.94968
P09382	0.104727	0.0399811	LGALS1	Galectin-1	2.92449	2.92449
P00746	0.0989028	0.0380546	CFD	Complement factor D	2.92307	2.92307
O15540	0.042534	0.018238	FABP7	Fatty acid-binding protein, brain	2.87522	2.87522
P01034	0.0189788	0.00894129	CST3	Cystatin-C	2.79777	2.79777
P02679	0.000526944	0.000366007	FGG	Fibrinogen gamma chain	2.7972	2.7972
P50120	0.125998	0.0468983	RBP2	Retinol-binding protein 2	2.7505	2.7505
P29279	0.00532134	0.00289387	CCN2	CCN family member 2	2.42243	2.42243
Q03591	0.000382449	0.000274607	CFHR1	Complement factor H-related protein 1	2.35857	2.35857
P06681	0.0012306	0.000782333	C2	Complement C2	2.31715	2.31715
P26641	0.0122464	0.00606958	EEF1G	Elongation factor 1-gamma	2.31357	2.31357
P07339	0.000607926	0.000416076	CTSD	Cathepsin D	2.24756	2.24756
Q9BRA2	0.0100011	0.00507337	TXNDC17	Thioredoxin domain-containing protein 17	2.2474	2.2474
Q6UX06	1.34984e-07	2.1239e-07	OLFM4	Olfactomedin-4	2.21746	2.21746
P15291	0.126775	0.0471513	B4GALT1	Beta-1,4-galactosyltransferase 1	2.2169	2.2169
P35237	0.0016214	0.00100127	SERPINB6	Serpin B6	2.21397	2.21397
P02774	0.00168795	0.00103781	GC	Vitamin D-binding protein	2.17341	2.17341
Q99497	0.000373573	0.000268791	PARK7	Parkinson disease protein 7	2.16659	2.16659
Q9UMX5	0.0954093	0.0368857	NENF	Neudesin	2.16511	2.16511
P61956	0.00783917	0.00408521	SUMO2	Small ubiquitin-related modifier 2	2.13089	2.13089
Q13228	3.66464e-05	3.32947e-05	SELENBP1	Methanethiol oxidase	2.12296	2.12296
Q14118	0.0135556	0.00664082	DAG1	Dystroglycan 1	2.12295	2.12295
P02771	0.0837401	0.0329403	AFP	Alpha-fetoprotein	2.11859	2.11859
P01019	0.0661573	0.0268267	AGT	Angiotensinogen	2.10292	2.10292
P25774	0.00507689	0.00277623	CTSS	Cathepsin S	2.10237	2.10237
Q92820	0.0011855	0.00075665	GGH	Gamma-glutamyl hydrolase	2.08123	2.08123
P30046	0.00184932	0.00112628	DDT	D-dopachrome decarboxylase	2.04484	2.04484
Q93091	0.102588	0.0392727	RNASE6	Ribonuclease K6	2.03775	2.03775
P07148	6.55751e-11	2.0695e-10	FABP1	Fatty acid-binding protein, liver	2.03751	2.03751
Q9P1F3	0.012187	0.00604352	ABRACL	Costars family protein ABRACL	2.00158	2.00158
Q5ZPR3	6.11922e-31	4.80222e-29	CD276	CD276 antigen	0.498616	-2.00555
P22528	0.00771031	0.00402562	SPRR1B;SPRR1A	Cornifin-B;Cornifin-A	0.498179	-2.00731
P26992	1.28405e-16	1.14434e-15	CNTFR	Ciliary neurotrophic factor receptor subunit alpha	0.497989	-2.00808
O60814	1.20836e-23	3.24749e-22	H2BC12;H2BS1;H2BC5;H2BC4;H2BC18;H2BC9;H2BC15;H2BC14;H2BC13	Histone H2B type 1-K;Histone H2B type F-S;Histone H2B type 1-D;Histone H2B type 1-C/E/F/G/I;Histone H2B type 2-F;Histone H2B type 1-H;Histone H2B type 1-N;Histone H2B type 1-M;Histone H2B type 1-L	0.494859	-2.02078
P19022	7.79547e-19	1.00151e-17	CDH2	Cadherin-2	0.494534	-2.02211
Q08345	1.22554e-14	7.79299e-14	DDR1	Epithelial discoidin domain-containing receptor 1	0.494296	-2.02308
O14594	3.80113e-19	5.15993e-18	NCAN	Neurocan core protein	0.49084	-2.03733
Q7Z3B1	3.59137e-13	1.74645e-12	NEGR1	Neuronal growth regulator 1	0.488734	-2.0461
P30530	4.39359e-22	9.33977e-21	AXL	Tyrosine-protein kinase receptor UFO	0.485914	-2.05798
Q6UY11	1.4436e-12	6.27995e-12	DLK2	Protein delta homolog 2	0.483108	-2.06993
P16070	1.48453e-29	9.42602e-28	CD44	CD44 antigen	0.472365	-2.11701
P02452	5.73926e-12	2.23501e-11	COL1A1	Collagen alpha-1(I) chain	0.466796	-2.14226
P26842	3.28996e-17	3.22829e-16	CD27	CD27 antigen	0.464509	-2.15281
Q9UIB8	7.50527e-25	2.40963e-23	CD84	SLAM family member 5	0.457519	-2.1857
Q8IYS5	2.30776e-08	4.28694e-08	OSCAR	Osteoclast-associated immunoglobulin-like receptor	0.452888	-2.20805
Q96RW7	1.33068e-22	3.07091e-21	HMCN1	Hemicentin-1	0.452799	-2.20849
P31949	0.000734587	0.000492904	S100A11	Protein S100-A11	0.452405	-2.21041
O43405	1.57843e-20	2.65855e-19	COCH	Cochlin	0.449206	-2.22615
P39059	2.63522e-26	1.049e-24	COL15A1	Collagen alpha-1(XV) chain	0.445094	-2.24672
Q99715	3.87752e-21	7.17564e-20	COL12A1	Collagen alpha-1(XII) chain	0.444865	-2.24787
Q15274	6.86166e-14	3.81085e-13	QPRT	Nicotinate-nucleotide pyrophosphorylase [carboxylating]	0.444006	-2.25222
Q9BRK3	2.30238e-28	1.25099e-26	MXRA8	Matrix remodeling-associated protein 8	0.441054	-2.2673
Q8WZ75	3.25646e-22	7.06081e-21	ROBO4	Roundabout homolog 4	0.439296	-2.27637
Q6EMK4	8.59003e-25	2.73238e-23	VASN	Vasorin	0.438908	-2.27838
P0DJD7	4.40213e-28	2.28645e-26	PGA4;PGA3;PGA5	Pepsin A-4;Pepsin A-3;Pepsin A-5	0.438808	-2.2789
Q6UXB8	1.4636e-29	9.30743e-28	PI16	Peptidase inhibitor 16	0.433745	-2.3055
O75144	7.19306e-16	5.68007e-15	ICOSLG	ICOS ligand	0.428043	-2.33621
Q9UNN8	1.05786e-28	6.01325e-27	PROCR	Endothelial protein C receptor	0.427066	-2.34156
P98095	2.35101e-28	1.27489e-26	FBLN2	Fibulin-2	0.422769	-2.36536
Q9BY67	7.63276e-27	3.31117e-25	CADM1	Cell adhesion molecule 1	0.41957	-2.38339
Q8IUL8	1.56647e-20	2.63948e-19	CILP2	Cartilage intermediate layer protein 2	0.418996	-2.38666
Q9HCU0	6.96133e-32	6.31357e-30	CD248	Endosialin	0.409069	-2.44458
P14151	2.33548e-15	1.69375e-14	SELL	L-selectin	0.403979	-2.47538
Q15848	2.71771e-20	4.4291e-19	ADIPOQ	Adiponectin	0.402757	-2.48289
P02461	2.93124e-16	2.4698e-15	COL3A1	Collagen alpha-1(III) chain	0.38808	-2.57679
P0DP57	3.03841e-23	7.75875e-22	SLURP2	Secreted Ly-6/uPAR domain-containing protein 2	0.386031	-2.59047
P05543	5.18129e-36	8.37946e-34	SERPINA7	Thyroxine-binding globulin	0.385401	-2.5947
P14780	8.67562e-11	2.67141e-10	MMP9	Matrix metalloproteinase-9	0.380818	-2.62593
O95998	4.48256e-15	3.08674e-14	IL18BP	Interleukin-18-binding protein	0.378236	-2.64385
Q16769	1.44828e-25	5.19139e-24	QPCT	Glutaminyl-peptide cyclotransferase	0.374412	-2.67086
Q07654	2.53516e-23	6.55691e-22	TFF3	Trefoil factor 3	0.371137	-2.69442
A3EZ82	1.83875e-11	6.46296e-11	;DMKN	;Dermokine	0.360856	-2.77119
P13598	0.00696993	0.00367859	ICAM2	Intercellular adhesion molecule 2	0.36063	-2.77292
P08123	1.49092e-22	3.41207e-21	COL1A2	Collagen alpha-2(I) chain	0.358685	-2.78797
P09564	3.62399e-31	2.94199e-29	CD7	T-cell antigen CD7	0.35512	-2.81595
Q1L6U9	2.01765e-14	1.23244e-13	MSMP	Prostate-associated microseminoprotein	0.350127	-2.85611
Q8IWU5	9.47011e-12	3.53293e-11	SULF2	Extracellular sulfatase Sulf-2	0.341577	-2.9276
Q15746	3.17333e-17	3.12446e-16	MYLK	Myosin light chain kinase, smooth muscle	0.340897	-2.93344
Q68CJ9	3.53637e-20	5.66368e-19	CREB3L3	Cyclic AMP-responsive element-binding protein 3-like protein 3	0.320004	-3.12496
Q9NP70	2.06625e-25	7.20609e-24	AMBN	Ameloblastin	0.31025	-3.22321
Q8NDA2	1.15663e-19	1.70599e-18	HMCN2	Hemicentin-2	0.287449	-3.47887
Q96GW7	1.29841e-15	9.81876e-15	BCAN	Brevican core protein	0.280991	-3.55883
P16112	4.87095e-39	1.23617e-36	ACAN	Aggrecan core protein	0.269916	-3.70485
P35556	3.66685e-18	4.21815e-17	FBN2	Fibrillin-2	0.248986	-4.01629
P12107	2.79876e-31	2.30841e-29	COL11A1	Collagen alpha-1(XI) chain	0.176446	-5.66744

## Sheet: D4
ProteinGroups	Pvalue	Qvalue	Genes	ProteinDescriptions	Ratio	Fold Change
P00915	3.06121e-07	4.43727e-07	CA1	Carbonic anhydrase 1	19.5056	19.5056
P02652	0.014264	0.00693193	APOA2	Apolipoprotein A-II	6.50555	6.50555
P59666	0.0741582	0.0295818	DEFA3	Neutrophil defensin 3	5.775	5.775
P50120	0.0280634	0.0126149	RBP2	Retinol-binding protein 2	5.67158	5.67158
Q6UX06	2.18471e-08	4.0693e-08	OLFM4	Olfactomedin-4	4.86981	4.86981
O15540	0.0655516	0.0265669	FABP7	Fatty acid-binding protein, brain	4.01922	4.01922
P01023	9.33552e-07	1.21383e-06	A2M	Alpha-2-macroglobulin	3.46806	3.46806
P05413	0.00376732	0.00212487	FABP3	Fatty acid-binding protein, heart	3.1819	3.1819
P08670	0.0367902	0.0160207	VIM	Vimentin	3.13331	3.13331
P26641	0.000167747	0.000130636	EEF1G	Elongation factor 1-gamma	2.90214	2.90214
P29279	0.000185207	0.000142775	CCN2	CCN family member 2	2.88179	2.88179
P02771	0.0325191	0.0143686	AFP	Alpha-fetoprotein	2.74757	2.74757
P07360	0.121165	0.045274	C8G	Complement component C8 gamma chain	2.6481	2.6481
P62328	0.0228229	0.0105083	TMSB4X	Thymosin beta-4	2.51291	2.51291
P25815	0.107075	0.0406901	S100P	Protein S100-P	2.43564	2.43564
P07307	0.010203	0.00515382	ASGR2	Asialoglycoprotein receptor 2	2.38074	2.38074
P09382	0.115763	0.0435276	LGALS1	Galectin-1	2.29193	2.29193
P12273	0.000972835	0.000632354	PIP	Prolactin-inducible protein	2.29169	2.29169
P61956	7.47493e-05	6.31118e-05	SUMO2	Small ubiquitin-related modifier 2	2.2212	2.2212
P20908	0.116232	0.043679	COL5A1	Collagen alpha-1(V) chain	2.18398	2.18398
P36955	0.0463589	0.0196305	SERPINF1	Pigment epithelium-derived factor	2.16159	2.16159
Q9UMX5	0.0150718	0.00727788	NENF	Neudesin	2.09919	2.09919
P02753	0.00698467	0.00367945	RBP4	Retinol-binding protein 4	2.05959	2.05959
Q03591	0.000802444	0.000532198	CFHR1	Complement factor H-related protein 1	2.05393	2.05393
Q9Y279	0.0217381	0.0100663	VSIG4	V-set and immunoglobulin domain-containing protein 4	2.05226	2.05226
P39687	6.73609e-05	5.74639e-05	ANP32A	Acidic leucine-rich nuclear phosphoprotein 32 family member A	2.01762	2.01762
P06454	7.7174e-06	8.15865e-06	PTMA	Prothymosin alpha	2.00874	2.00874
O43451	4.11733e-12	1.64318e-11	MGAM	Maltase-glucoamylase, intestinal	0.492648	-2.02984
Q9BY67	1.71071e-30	1.22534e-28	CADM1	Cell adhesion molecule 1	0.488586	-2.04672
P14151	2.39766e-30	1.67942e-28	SELL	L-selectin	0.482898	-2.07083
Q8IUL8	1.03829e-09	2.57375e-09	CILP2	Cartilage intermediate layer protein 2	0.480158	-2.08265
P07911	2.49774e-23	6.44359e-22	UMOD	Uromodulin	0.473288	-2.11288
P10599	0.00194913	0.00117826	TXN	Thioredoxin	0.473033	-2.11402
P68104	0.0018923	0.0011475	EEF1A1;EEF1A1P5	Elongation factor 1-alpha 1;Putative elongation factor 1-alpha-like 3	0.46962	-2.12938
O95998	5.00608e-06	5.51476e-06	IL18BP	Interleukin-18-binding protein	0.459636	-2.17563
P09564	5.91966e-45	2.86832e-42	CD7	T-cell antigen CD7	0.459591	-2.17585
P26842	4.01123e-22	8.52239e-21	CD27	CD27 antigen	0.454745	-2.19903
Q16610	0.000689862	0.000464916	ECM1	Extracellular matrix protein 1	0.452498	-2.20995
P39059	5.84383e-22	1.21038e-20	COL15A1	Collagen alpha-1(XV) chain	0.45211	-2.21185
P98095	3.99805e-31	3.1819e-29	FBLN2	Fibulin-2	0.440277	-2.27129
Q68CJ9	4.04367e-16	3.31197e-15	CREB3L3	Cyclic AMP-responsive element-binding protein 3-like protein 3	0.439319	-2.27625
P09211	0.0696873	0.0280191	GSTP1	Glutathione S-transferase P	0.43898	-2.27801
P06702	0.00263202	0.00154169	S100A9	Protein S100-A9	0.435778	-2.29475
O75144	1.18939e-17	1.25061e-16	ICOSLG	ICOS ligand	0.423411	-2.36177
P05109	0.0113256	0.00565318	S100A8	Protein S100-A8	0.423374	-2.36198
P40925	0.000572147	0.000393049	MDH1	Malate dehydrogenase, cytoplasmic	0.422659	-2.36597
Q8IYS5	5.57401e-10	1.45977e-09	OSCAR	Osteoclast-associated immunoglobulin-like receptor	0.415096	-2.40908
Q15274	2.21963e-10	6.31033e-10	QPRT	Nicotinate-nucleotide pyrophosphorylase [carboxylating]	0.412009	-2.42713
P07355	4.75059e-06	5.25947e-06	ANXA2	Annexin A2	0.399866	-2.50084
Q96GW7	2.27851e-12	9.53058e-12	BCAN	Brevican core protein	0.39375	-2.53968
Q8NDA2	9.84605e-11	2.99055e-10	HMCN2	Hemicentin-2	0.39207	-2.55057
P29508	0.00402233	0.00225217	SERPINB3	Serpin B3	0.386444	-2.5877
P04406	0.00318277	0.00182826	GAPDH	Glyceraldehyde-3-phosphate dehydrogenase	0.380743	-2.62644
P48594	0.00149756	0.000930343	SERPINB4	Serpin B4	0.38052	-2.62798
P16112	6.67166e-35	9.36214e-33	ACAN	Aggrecan core protein	0.378684	-2.64073
O14594	3.35118e-28	1.75266e-26	NCAN	Neurocan core protein	0.376576	-2.65551
P29373	4.69805e-05	4.15347e-05	CRABP2	Cellular retinoic acid-binding protein 2	0.376206	-2.65812
P37837	0.00329949	0.00188787	TALDO1	Transaldolase	0.370375	-2.69997
P20142	0.0253711	0.0115339	PGC	Gastricsin	0.353301	-2.83045
P04075	0.00160934	0.000992485	ALDOA	Fructose-bisphosphate aldolase A	0.333665	-2.99702
Q01469	0.00610612	0.00326566	FABP5	Fatty acid-binding protein 5	0.331318	-3.01825
P31949	0.00287155	0.00166751	S100A11	Protein S100-A11	0.329736	-3.03273
Q06830	5.24459e-05	4.58714e-05	PRDX1	Peroxiredoxin-1	0.325705	-3.07026
P14618	0.00367029	0.00207609	PKM	Pyruvate kinase PKM	0.317508	-3.14953
P01040	5.16374e-08	8.86899e-08	CSTA	Cystatin-A	0.308485	-3.24164
P12107	1.29282e-29	8.18274e-28	COL11A1	Collagen alpha-1(XI) chain	0.3008	-3.32446
P04080	0.000320256	0.000233616	CSTB	Cystatin-B	0.291823	-3.42674
Q9UBC9	0.0010518	0.000678228	SPRR3	Small proline-rich protein 3	0.241693	-4.13747
P22528	0.000813751	0.000538954	SPRR1B;SPRR1A	Cornifin-B;Cornifin-A	0.238777	-4.188
P00338	0.000165012	0.000128698	LDHA	L-lactate dehydrogenase A chain	0.230684	-4.33494
P62805	3.67974e-19	4.9804e-18	H4C1	Histone H4	0.22926	-4.36185
O60814	4.06064e-15	2.81114e-14	H2BC12;H2BS1;H2BC5;H2BC4;H2BC18;H2BC9;H2BC15;H2BC14;H2BC13	Histone H2B type 1-K;Histone H2B type F-S;Histone H2B type 1-D;Histone H2B type 1-C/E/F/G/I;Histone H2B type 2-F;Histone H2B type 1-H;Histone H2B type 1-N;Histone H2B type 1-M;Histone H2B type 1-L	0.201686	-4.95819
P18510	1.78093e-09	4.19847e-09	IL1RN	Interleukin-1 receptor antagonist protein	0.16586	-6.02919

## Sheet: D6
ProteinGroups	Pvalue	Qvalue	Genes	ProteinDescriptions	Ratio	Fold change
P69905	1.13382e-08	2.25234e-08	HBA1	Hemoglobin subunit alpha	26.8594	26.8594
P69892	1.67016e-09	3.97274e-09	HBG2	Hemoglobin subunit gamma-2	17.7385	17.7385
P02647	0.00822209	0.00426198	APOA1	Apolipoprotein A-I	6.35375	6.35375
O00499	0.132451	0.0489521	BIN1	Myc box-dependent-interacting protein 1	5.47949	5.47949
P02771	0.0034977	0.00199188	AFP	Alpha-fetoprotein	4.21912	4.21912
P25815	1.14894e-05	1.17115e-05	S100P	Protein S100-P	3.78841	3.78841
O15540	0.0153669	0.00741851	FABP7	Fatty acid-binding protein, brain	3.67183	3.67183
P02652	0.000204557	0.000156357	APOA2	Apolipoprotein A-II	3.63276	3.63276
P00746	0.113735	0.0429369	CFD	Complement factor D	3.49934	3.49934
P50120	0.000372552	0.000268136	RBP2	Retinol-binding protein 2	3.23472	3.23472
P36955	0.0201158	0.00941431	SERPINF1	Pigment epithelium-derived factor	3.10974	3.10974
P26641	1.07305e-05	1.1016e-05	EEF1G	Elongation factor 1-gamma	2.9814	2.9814
P07148	5.82267e-17	5.48298e-16	FABP1	Fatty acid-binding protein, liver	2.74402	2.74402
P15090	0.000148024	0.000116922	FABP4	Fatty acid-binding protein, adipocyte	2.69316	2.69316
P62328	0.00702559	0.00370515	TMSB4X	Thymosin beta-4	2.68617	2.68617
P00915	3.71699e-06	4.22586e-06	CA1	Carbonic anhydrase 1	2.64298	2.64298
Q9Y490	0.00231474	0.00137672	TLN1	Talin-1	2.52859	2.52859
P59666	0.0853978	0.033503	DEFA3	Neutrophil defensin 3	2.49402	2.49402
P01034	0.0136758	0.00669317	CST3	Cystatin-C	2.45647	2.45647
O75503	0.00310988	0.00179399	CLN5	Ceroid-lipofuscinosis neuronal protein 5	2.40701	2.40701
Q9Y279	0.0192127	0.00904077	VSIG4	V-set and immunoglobulin domain-containing protein 4	2.39947	2.39947
P07360	0.0725635	0.0290756	C8G	Complement component C8 gamma chain	2.35689	2.35689
P02774	4.54136e-07	6.35169e-07	GC	Vitamin D-binding protein	2.32441	2.32441
P05413	0.0866711	0.0339345	FABP3	Fatty acid-binding protein, heart	2.24014	2.24014
P02753	0.00430937	0.00239869	RBP4	Retinol-binding protein 4	2.17873	2.17873
P04217	0.00185149	0.00112745	A1BG	Alpha-1B-glycoprotein	2.17287	2.17287
P07339	0.000620555	0.000423844	CTSD	Cathepsin D	2.1587	2.1587
P01019	0.0964918	0.0372549	AGT	Angiotensinogen	2.14162	2.14162
Q03591	0.0101084	0.00512088	CFHR1	Complement factor H-related protein 1	2.12382	2.12382
P39687	5.02493e-05	4.42318e-05	ANP32A	Acidic leucine-rich nuclear phosphoprotein 32 family member A	2.12336	2.12336
P20908	0.0954423	0.0368973	COL5A1	Collagen alpha-1(V) chain	2.11829	2.11829
P01008	0.0149082	0.00722275	SERPINC1	Antithrombin-III	2.09242	2.09242
P02768	0.000172824	0.000134427	ALB;	Albumin;	2.0439	2.0439
P43652	0.0266635	0.0120771	AFM	Afamin	2.03125	2.03125
Q8N3J6	1.21529e-05	1.23191e-05	CADM2	Cell adhesion molecule 2	0.49414	-2.02372
Q15746	1.18291e-14	7.54864e-14	MYLK	Myosin light chain kinase, smooth muscle	0.492737	-2.02948
P29762	0.00426485	0.00237694	CRABP1	Cellular retinoic acid-binding protein 1	0.490428	-2.03903
Q9BY67	2.37319e-24	7.10816e-23	CADM1	Cell adhesion molecule 1	0.487086	-2.05303
P13591	8.78373e-05	7.31091e-05	NCAM1	Neural cell adhesion molecule 1	0.484964	-2.06201
P14151	7.70794e-26	2.86374e-24	SELL	L-selectin	0.481373	-2.07739
P30086	5.48815e-10	1.44243e-09	PEBP1	Phosphatidylethanolamine-binding protein 1	0.474225	-2.1087
P13942	6.02781e-06	6.54228e-06	COL11A2	Collagen alpha-2(XI) chain	0.474193	-2.10885
Q9P121	2.98753e-27	1.38046e-25	NTM	Neurotrimin	0.473963	-2.10987
P14780	1.28033e-07	2.025e-07	MMP9	Matrix metalloproteinase-9	0.46758	-2.13867
Q9BYE9	0.0485826	0.0204885	CDHR2	Cadherin-related family member 2	0.464866	-2.15116
Q8IYS5	3.56987e-16	2.96011e-15	OSCAR	Osteoclast-associated immunoglobulin-like receptor	0.463209	-2.15885
Q9BRK3	6.87652e-17	6.39864e-16	MXRA8	Matrix remodeling-associated protein 8	0.457115	-2.18763
Q6ZVN8	6.7993e-16	5.38978e-15	HJV	Hemojuvelin	0.456172	-2.19216
Q6UXB8	2.4491e-23	6.35626e-22	PI16	Peptidase inhibitor 16	0.450845	-2.21806
P09564	5.06703e-29	2.99161e-27	CD7	T-cell antigen CD7	0.450008	-2.22218
P15144	0.0241749	0.0110739	ANPEP	Aminopeptidase N	0.449596	-2.22422
Q8WVN6	1.64121e-31	1.4029e-29	SECTM1	Secreted and transmembrane protein 1	0.448034	-2.23197
Q96JB6	1.86456e-15	1.37275e-14	LOXL4	Lysyl oxidase homolog 4	0.446958	-2.23735
P31949	0.0461405	0.0195817	S100A11	Protein S100-A11	0.44352	-2.25469
O75882	2.88058e-05	2.68037e-05	ATRN	Attractin	0.441069	-2.26722
P29373	0.00301644	0.00174566	CRABP2	Cellular retinoic acid-binding protein 2	0.439267	-2.27652
P62805	8.49797e-38	1.79721e-35	H4C1	Histone H4	0.438635	-2.2798
Q9NRX4	3.45424e-13	1.68703e-12	PHPT1	14 kDa phosphohistidine phosphatase	0.434296	-2.30258
P02751	2.33738e-22	5.19222e-21	FN1	Fibronectin	0.433939	-2.30447
P10599	2.41062e-05	2.2827e-05	TXN	Thioredoxin	0.426663	-2.34377
P04075	0.0188428	0.0088843	ALDOA	Fructose-bisphosphate aldolase A	0.423838	-2.35939
P98095	6.69091e-23	1.62218e-21	FBLN2	Fibulin-2	0.421625	-2.37178
P0DTE7	1.60808e-12	6.93949e-12	AMY1B;AMY1C;AMY1A	Alpha-amylase 1B;Alpha-amylase 1C;Alpha-amylase 1A	0.420684	-2.37708
P40189	0.00179877	0.00109876	IL6ST	Interleukin-6 receptor subunit beta	0.42042	-2.37857
P29508	0.000220203	0.000167127	SERPINB3	Serpin B3	0.401909	-2.48813
O43707	0.000996522	0.000647598	ACTN4	Alpha-actinin-4	0.397608	-2.51504
P30740	0.00430254	0.00239522	SERPINB1	Leukocyte elastase inhibitor	0.396544	-2.52179
P49913	1.14011e-11	4.18087e-11	CAMP	Cathelicidin antimicrobial peptide	0.390805	-2.55882
Q9H6X2	1.23314e-28	6.94734e-27	ANTXR1	Anthrax toxin receptor 1	0.388551	-2.57366
Q9NZT1	1.51408e-14	9.46931e-14	CALML5	Calmodulin-like protein 5	0.379727	-2.63347
Q8NDA2	7.2399e-19	9.36114e-18	HMCN2	Hemicentin-2	0.375257	-2.66484
Q01469	0.00605323	0.00324573	FABP5	Fatty acid-binding protein 5	0.374234	-2.67212
P04233	5.24511e-08	9.01698e-08	CD74	HLA class II histocompatibility antigen gamma chain	0.362835	-2.75607
P01833	7.1869e-10	1.84401e-09	PIGR	Polymeric immunoglobulin receptor	0.361811	-2.76387
P39059	1.64598e-19	2.37136e-18	COL15A1	Collagen alpha-1(XV) chain	0.36069	-2.77246
P00338	0.00139596	0.000875301	LDHA	L-lactate dehydrogenase A chain	0.35707	-2.80057
P12273	0.000777396	0.00051852	PIP	Prolactin-inducible protein	0.355584	-2.81228
Q8IUL8	2.83536e-27	1.31678e-25	CILP2	Cartilage intermediate layer protein 2	0.354397	-2.8217
O95998	1.54571e-19	2.23706e-18	IL18BP	Interleukin-18-binding protein	0.352875	-2.83386
P37837	0.00132459	0.000835275	TALDO1	Transaldolase	0.351823	-2.84234
P12107	1.60975e-12	6.94625e-12	COL11A1	Collagen alpha-1(XI) chain	0.350177	-2.8557
P48745	7.79297e-20	1.18264e-18	CCN3	CCN family member 3	0.3456	-2.89352
P55286	8.42202e-23	2.00591e-21	CDH8	Cadherin-8	0.344983	-2.89869
Q9UBC9	0.00681027	0.00360367	SPRR3	Small proline-rich protein 3	0.344059	-2.90648
P00558	4.74329e-08	8.23427e-08	PGK1	Phosphoglycerate kinase 1	0.341955	-2.92436
P16112	1.24863e-40	3.74497e-38	ACAN	Aggrecan core protein	0.340388	-2.93783
P48594	2.99075e-05	2.77249e-05	SERPINB4	Serpin B4	0.339737	-2.94345
P40925	0.00424678	0.00236786	MDH1	Malate dehydrogenase, cytoplasmic	0.331511	-3.01649
P26842	1.37587e-34	1.87574e-32	CD27	CD27 antigen	0.323676	-3.08951
P30041	1.39948e-06	1.75296e-06	PRDX6	Peroxiredoxin-6	0.306258	-3.26522
P31944	1.49414e-50	1.66536e-47	CASP14	Caspase-14	0.303168	-3.2985
Q96GW7	2.57678e-23	6.66038e-22	BCAN	Brevican core protein	0.294129	-3.39987
P60174	3.0942e-05	2.85821e-05	TPI1	Triosephosphate isomerase	0.282652	-3.53792
P22528	0.0107234	0.00539628	SPRR1B;SPRR1A	Cornifin-B;Cornifin-A	0.276358	-3.6185
P04406	6.07237e-07	8.25707e-07	GAPDH	Glyceraldehyde-3-phosphate dehydrogenase	0.267516	-3.73809
Q13867	1.38059e-34	1.87905e-32	BLMH	Bleomycin hydrolase	0.256133	-3.90423
Q02413	1.00851e-08	2.02375e-08	DSG1	Desmoglein-1	0.250831	-3.98674
O14594	6.34337e-33	6.69912e-31	NCAN	Neurocan core protein	0.232511	-4.30088
P04080	6.67309e-06	7.16952e-06	CSTB	Cystatin-B	0.223749	-4.4693
P18510	2.76896e-09	6.2805e-09	IL1RN	Interleukin-1 receptor antagonist protein	0.184065	-5.43286
P01040	2.21357e-08	4.12842e-08	CSTA	Cystatin-A	0.155947	-6.41241

## Sheet: D8
ProteinGroups	Pvalue	Qvalue	Genes	ProteinDescriptions	Ratio	Fold change
P02647	0.0246901	0.0112796	APOA1	Apolipoprotein A-I	9.70555	9.70555
P00746	0.00404229	0.00226582	CFD	Complement factor D	6.93281	6.93281
P36955	0.0103994	0.00525174	SERPINF1	Pigment epithelium-derived factor	6.71036	6.71036
P15090	1.76494e-06	2.15912e-06	FABP4	Fatty acid-binding protein, adipocyte	5.78731	5.78731
P02652	3.11408e-06	3.60394e-06	APOA2	Apolipoprotein A-II	5.43908	5.43908
P25815	8.34223e-06	8.7748e-06	S100P	Protein S100-P	5.21189	5.21189
O15540	0.000506299	0.000353122	FABP7	Fatty acid-binding protein, brain	4.59696	4.59696
P59666	0.00893816	0.00459235	DEFA3	Neutrophil defensin 3	4.39332	4.39332
Q14118	1.64752e-06	2.03005e-06	DAG1	Dystroglycan 1	4.27836	4.27836
P02655	0.00051013	0.000355478	APOC2	Apolipoprotein C-II	4.23021	4.23021
P00915	1.08835e-07	1.74917e-07	CA1	Carbonic anhydrase 1	4.08655	4.08655
P01019	0.00869051	0.00447915	AGT	Angiotensinogen	3.57721	3.57721
P08833	2.21015e-07	3.31551e-07	IGFBP1	Insulin-like growth factor-binding protein 1	3.54579	3.54579
P50120	0.000273406	0.000203097	RBP2	Retinol-binding protein 2	3.52447	3.52447
P02679	0.0147498	0.00715325	FGG	Fibrinogen gamma chain	3.49546	3.49546
P01034	0.000551924	0.000381512	CST3	Cystatin-C	3.48758	3.48758
P07360	0.032313	0.0143134	C8G	Complement component C8 gamma chain	3.14722	3.14722
P07148	5.00582e-21	9.10831e-20	FABP1	Fatty acid-binding protein, liver	3.13683	3.13683
P09382	3.44862e-06	3.95086e-06	LGALS1	Galectin-1	2.93646	2.93646
Q9P1F3	4.65955e-06	5.18224e-06	ABRACL	Costars family protein ABRACL	2.88573	2.88573
P20908	0.00262632	0.00154147	COL5A1	Collagen alpha-1(V) chain	2.85924	2.85924
P02753	0.000559595	0.000386228	RBP4	Retinol-binding protein 4	2.74437	2.74437
O00499	0.00321339	0.00184688	BIN1	Myc box-dependent-interacting protein 1	2.73218	2.73218
Q9Y279	1.60285e-05	1.57974e-05	VSIG4	V-set and immunoglobulin domain-containing protein 4	2.68572	2.68572
P26641	2.25321e-07	3.3731e-07	EEF1G	Elongation factor 1-gamma	2.5969	2.5969
P07737	0.000148346	0.000117154	PFN1	Profilin-1	2.58788	2.58788
P02774	0.000815624	0.000541269	GC	Vitamin D-binding protein	2.58288	2.58288
Q9Y490	1.95911e-06	2.37343e-06	TLN1	Talin-1	2.58066	2.58066
P62937	7.38439e-05	6.25638e-05	PPIA	Peptidyl-prolyl cis-trans isomerase A	2.57292	2.57292
P15291	0.00104727	0.000677113	B4GALT1	Beta-1,4-galactosyltransferase 1	2.5566	2.5566
P20774	0.00191328	0.00116133	OGN	Mimecan	2.47406	2.47406
Q13361	0.00143933	0.000899602	MFAP5	Microfibrillar-associated protein 5	2.47013	2.47013
P61956	6.01441e-10	1.5683e-09	SUMO2	Small ubiquitin-related modifier 2	2.46398	2.46398
P17677	0.0138177	0.0067539	GAP43	Neuromodulin	2.42924	2.42924
P04217	0.00380139	0.00214554	A1BG	Alpha-1B-glycoprotein	2.42616	2.42616
P01008	0.00111332	0.000715488	SERPINC1	Antithrombin-III	2.41023	2.41023
P01042	1.4921e-06	1.85643e-06	KNG1	Kininogen-1	2.40103	2.40103
P24592	1.02405e-05	1.05619e-05	IGFBP6	Insulin-like growth factor-binding protein 6	2.37721	2.37721
P05155	3.30956e-05	3.03718e-05	SERPING1	Plasma protease C1 inhibitor	2.35518	2.35518
P06681	0.00213948	0.00128328	C2	Complement C2	2.32353	2.32353
Q93091	8.42602e-06	8.85368e-06	RNASE6	Ribonuclease K6	2.32019	2.32019
O75503	0.0119275	0.00593068	CLN5	Ceroid-lipofuscinosis neuronal protein 5	2.31878	2.31878
P08670	6.72112e-10	1.73557e-09	VIM	Vimentin	2.29739	2.29739
P01024	0.000156348	0.000122862	C3	Complement C3	2.26784	2.26784
P02790	0.000922303	0.000604097	HPX	Hemopexin	2.24485	2.24485
P21709	0.00199649	0.00120619	EPHA1	Ephrin type-A receptor 1	2.20985	2.20985
P08571	0.00264136	0.00154953	CD14	Monocyte differentiation antigen CD14	2.19775	2.19775
P02771	7.58419e-07	1.00966e-06	AFP	Alpha-fetoprotein	2.18701	2.18701
Q8NBS9	3.19673e-06	3.68955e-06	TXNDC5	Thioredoxin domain-containing protein 5	2.14786	2.14786
P09455	1.49866e-08	2.90027e-08	RBP1	Retinol-binding protein 1	2.12624	2.12624
P36980	0.0307871	0.0137162	CFHR2	Complement factor H-related protein 2	2.11976	2.11976
P61769	0.00115153	0.000737165	B2M	Beta-2-microglobulin	2.11433	2.11433
P30046	9.48415e-14	5.13323e-13	DDT	D-dopachrome decarboxylase	2.10383	2.10383
Q15485	0.00156827	0.000971843	FCN2	Ficolin-2	2.09286	2.09286
P00751	0.000963221	0.000628219	CFB	Complement factor B	2.08561	2.08561
P05413	0.000524322	0.000364349	FABP3	Fatty acid-binding protein, heart	2.08124	2.08124
P62328	0.00015187	0.000119652	TMSB4X	Thymosin beta-4	2.07553	2.07553
P22352	0.000381339	0.000273886	GPX3	Glutathione peroxidase 3	2.07131	2.07131
P10909	5.79081e-05	5.02378e-05	CLU	Clusterin	2.06091	2.06091
P07307	0.0104652	0.00528086	ASGR2	Asialoglycoprotein receptor 2	2.05396	2.05396
P80188	0.000755171	0.000505248	LCN2	Neutrophil gelatinase-associated lipocalin	2.04711	2.04711
Q9BRA2	9.67274e-05	7.97321e-05	TXNDC17	Thioredoxin domain-containing protein 17	2.04376	2.04376
Q9HD89	0.000130927	0.000104655	RETN	Resistin	2.03347	2.03347
P28799	5.84484e-10	1.52736e-09	GRN	Progranulin	0.497217	-2.0112
P29323	1.06723e-12	4.75991e-12	EPHB2	Ephrin type-B receptor 2	0.496318	-2.01484
Q92956	1.69512e-11	6.00498e-11	TNFRSF14	Tumor necrosis factor receptor superfamily member 14	0.495291	-2.01902
Q6EMK4	1.13074e-13	6.03841e-13	VASN	Vasorin	0.494157	-2.02365
A0A0C4DH41	0.0634655	0.0258711	IGHV4-61;IGHV4-39;IGHV4-59;IGHV4-34;IGHV4-30-4;IGHV4-38-2	Immunoglobulin heavy variable 4-61;Immunoglobulin heavy variable 4-39;Immunoglobulin heavy variable 4-59;Immunoglobulin heavy variable 4-34;Immunoglobulin heavy variable 4-30-4;Immunoglobulin heavy variable 4-38-2	0.493575	-2.02604
P0DJD7	1.28601e-11	4.65956e-11	PGA4;PGA3;PGA5	Pepsin A-4;Pepsin A-3;Pepsin A-5	0.48815	-2.04855
P08138	3.93512e-11	1.2946e-10	NGFR	Tumor necrosis factor receptor superfamily member 16	0.487737	-2.05028
Q8IWU5	0.00478216	0.00263227	SULF2	Extracellular sulfatase Sulf-2	0.486332	-2.05621
Q96JB6	6.60921e-05	5.66072e-05	LOXL4	Lysyl oxidase homolog 4	0.484503	-2.06397
P13727	9.64144e-18	1.03451e-16	PRG2	Bone marrow proteoglycan	0.484501	-2.06398
Q8N3J6	2.28322e-06	2.72639e-06	CADM2	Cell adhesion molecule 2	0.483395	-2.0687
Q9BY67	2.18123e-22	4.87001e-21	CADM1	Cell adhesion molecule 1	0.48186	-2.07529
P14384	7.05861e-13	3.25321e-12	CPM	Carboxypeptidase M	0.477722	-2.09327
P00338	5.22037e-05	4.57889e-05	LDHA	L-lactate dehydrogenase A chain	0.473348	-2.11261
P13591	3.00995e-14	1.78067e-13	NCAM1	Neural cell adhesion molecule 1	0.473047	-2.11395
P68104	0.0489509	0.020624	EEF1A1;EEF1A1P5	Elongation factor 1-alpha 1;Putative elongation factor 1-alpha-like 3	0.471634	-2.12029
P06702	0.0390063	0.0168995	S100A9	Protein S100-A9	0.462805	-2.16074
P16070	7.70002e-12	2.92416e-11	CD44	CD44 antigen	0.461798	-2.16545
O75882	2.67042e-09	6.07955e-09	ATRN	Attractin	0.457409	-2.18623
Q8IYS5	2.72469e-05	2.54955e-05	OSCAR	Osteoclast-associated immunoglobulin-like receptor	0.456717	-2.18954
Q7KYR7	1.38142e-11	4.97163e-11	BTN2A1	Butyrophilin subfamily 2 member A1	0.454867	-2.19845
Q9P121	2.77706e-22	6.09342e-21	NTM	Neurotrimin	0.452368	-2.21059
Q6UY11	1.28153e-05	1.29244e-05	DLK2	Protein delta homolog 2	0.446857	-2.23785
Q99715	3.55993e-07	5.10055e-07	COL12A1	Collagen alpha-1(XII) chain	0.444321	-2.25062
P12107	0.000369664	0.000266252	COL11A1	Collagen alpha-1(XI) chain	0.444119	-2.25165
P01130	1.80024e-16	1.56744e-15	LDLR	Low-density lipoprotein receptor	0.440302	-2.27117
P19022	1.66513e-12	7.16357e-12	CDH2	Cadherin-2	0.433674	-2.30588
P04080	1.59257e-05	1.57071e-05	CSTB	Cystatin-B	0.431463	-2.31769
P48745	1.15942e-06	1.47854e-06	CCN3	CCN family member 3	0.427056	-2.34161
P29508	0.00181765	0.00110895	SERPINB3	Serpin B3	0.425601	-2.34962
P13797	8.15802e-07	1.07796e-06	PLS3	Plastin-3	0.421207	-2.37413
P30740	0.00029863	0.000219892	SERPINB1	Leukocyte elastase inhibitor	0.415897	-2.40444
Q01469	0.000283049	0.000209558	FABP5	Fatty acid-binding protein 5	0.408027	-2.45082
P55286	3.12522e-15	2.21736e-14	CDH8	Cadherin-8	0.407072	-2.45657
P04075	1.70388e-05	1.66968e-05	ALDOA	Fructose-bisphosphate aldolase A	0.402832	-2.48243
P98095	4.28852e-11	1.4018e-10	FBLN2	Fibulin-2	0.402475	-2.48463
Q9NZT1	6.87287e-13	3.17434e-12	CALML5	Calmodulin-like protein 5	0.4019	-2.48818
P0DTE7	0.00264997	0.00155413	AMY1B;AMY1C;AMY1A	Alpha-amylase 1B;Alpha-amylase 1C;Alpha-amylase 1A	0.400459	-2.49713
P29373	0.000106889	8.723e-05	CRABP2	Cellular retinoic acid-binding protein 2	0.398286	-2.51076
Q8NDA2	5.69046e-11	1.81679e-10	HMCN2	Hemicentin-2	0.397634	-2.51488
P40925	4.81488e-05	4.25591e-05	MDH1	Malate dehydrogenase, cytoplasmic	0.395868	-2.5261
P49913	6.77279e-09	1.41212e-08	CAMP	Cathelicidin antimicrobial peptide	0.392346	-2.54877
P24855	1.40391e-16	1.24363e-15	DNASE1	Deoxyribonuclease-1	0.3921	-2.55037
Q15746	0.0436966	0.018674	MYLK	Myosin light chain kinase, smooth muscle	0.391413	-2.55485
P20142	1.11537e-08	2.2192e-08	PGC	Gastricsin	0.380699	-2.62675
P49747	1.99217e-10	5.7269e-10	COMP	Cartilage oligomeric matrix protein	0.375714	-2.6616
Q9UHL4	7.30369e-17	6.77472e-16	DPP7	Dipeptidyl peptidase 2	0.37365	-2.6763
A0A075B6R9	0.000439493	0.000311007	IGKV2D-24;IGKV2-24	Probable non-functional immunoglobulin kappa variable 2D-24;Immunoglobulin kappa variable 2-24	0.370735	-2.69735
P18510	4.10119e-07	5.79749e-07	IL1RN	Interleukin-1 receptor antagonist protein	0.361675	-2.76492
P02751	1.00939e-14	6.52963e-14	FN1	Fibronectin	0.359828	-2.77911
P37837	0.000136056	0.000108351	TALDO1	Transaldolase	0.350532	-2.85281
P14151	1.64428e-22	3.74126e-21	SELL	L-selectin	0.347065	-2.88131
Q9BYE9	0.00737334	0.00386829	CDHR2	Cadherin-related family member 2	0.341395	-2.92916
O60814	0.000109633	8.92612e-05	H2BC12;H2BS1;H2BC5;H2BC4;H2BC18;H2BC9;H2BC15;H2BC14;H2BC13	Histone H2B type 1-K;Histone H2B type F-S;Histone H2B type 1-D;Histone H2B type 1-C/E/F/G/I;Histone H2B type 2-F;Histone H2B type 1-H;Histone H2B type 1-N;Histone H2B type 1-M;Histone H2B type 1-L	0.336669	-2.97028
Q96GW7	3.47611e-09	7.71721e-09	BCAN	Brevican core protein	0.331903	-3.01293
P04406	2.53226e-06	2.99116e-06	GAPDH	Glyceraldehyde-3-phosphate dehydrogenase	0.324027	-3.08616
P04792	0.0168843	0.00806292	HSPB1	Heat shock protein beta-1	0.319723	-3.12771
P48594	2.44356e-05	2.31071e-05	SERPINB4	Serpin B4	0.31618	-3.16276
P16112	8.65403e-23	2.05583e-21	ACAN	Aggrecan core protein	0.290812	-3.43864
P26842	7.16779e-20	1.09461e-18	CD27	CD27 antigen	0.277044	-3.60953
P01040	1.85926e-05	1.80717e-05	CSTA	Cystatin-A	0.251672	-3.97343
P31151	3.92628e-31	3.16559e-29	S100A7	Protein S100-A7	0.250572	-3.99087
P01833	0.0486747	0.0205216	PIGR	Polymeric immunoglobulin receptor	0.250493	-3.99213
P31949	3.43446e-11	1.1439e-10	S100A11	Protein S100-A11	0.246376	-4.05883
Q13867	5.56205e-33	5.95789e-31	BLMH	Bleomycin hydrolase	0.244329	-4.09284
Q9UBC9	3.53486e-13	1.72222e-12	SPRR3	Small proline-rich protein 3	0.239168	-4.18115
O14594	1.12358e-23	3.03387e-22	NCAN	Neurocan core protein	0.23833	-4.19586
P05109	1.18144e-07	1.88284e-07	S100A8	Protein S100-A8	0.222572	-4.49292
P62805	2.59278e-07	3.82775e-07	H4C1	Histone H4	0.219343	-4.55907
A0A0B4J1U7	0.0755421	0.0301144	IGHV6-1	Immunoglobulin heavy variable 6-1	0.176073	-5.67947
P22528	2.74437e-14	1.63717e-13	SPRR1B;SPRR1A	Cornifin-B;Cornifin-A	0.169507	-5.89945
P31944	4.14871e-37	7.79465e-35	CASP14	Caspase-14	0.146454	-6.8281
P69905	1.20919e-19	1.78064e-18	HBA1	Hemoglobin subunit alpha	0.0861264	-11.6108
P69892	2.08203e-21	4.01322e-20	HBG2	Hemoglobin subunit gamma-2	0.0724338	-13.8057
Q6UX06	0.118285	0.0444137	OLFM4	Olfactomedin-4	0.0714427	-13.9972

## Sheet: D28
ProteinGroups	Pvalue	Qvalue	Genes	ProteinDescriptions	Ratio	Fold change
P15090	4.42756e-15	3.05288e-14	FABP4	Fatty acid-binding protein, adipocyte	15.8167	15.8167
P62328	1.5813e-07	2.44954e-07	TMSB4X	Thymosin beta-4	10.0627	10.0627
P02795	3.39905e-05	3.11079e-05	MT2A	Metallothionein-2	8.46211	8.46211
P07148	5.74511e-08	9.79143e-08	FABP1	Fatty acid-binding protein, liver	8.25302	8.25302
P07360	0.0259426	0.0117862	C8G	Complement component C8 gamma chain	7.80358	7.80358
P00746	0.0033056	0.00189425	CFD	Complement factor D	6.98854	6.98854
P07108	1.4232e-07	2.2282e-07	DBI	Acyl-CoA-binding protein	6.70203	6.70203
P00995	0.0124133	0.00614342	SPINK1	Serine protease inhibitor Kazal-type 1	6.64186	6.64186
P01034	2.69156e-07	3.95885e-07	CST3	Cystatin-C	6.16503	6.16503
P02655	2.18323e-10	6.23218e-10	APOC2	Apolipoprotein C-II	6.13901	6.13901
P00915	0.00711144	0.00374533	CA1	Carbonic anhydrase 1	5.99799	5.99799
P09382	1.71674e-06	2.10647e-06	LGALS1	Galectin-1	5.72466	5.72466
P15085	0.0409913	0.0176549	CPA1	Carboxypeptidase A1	5.56545	5.56545
P36955	5.68357e-08	9.69597e-08	SERPINF1	Pigment epithelium-derived factor	5.04148	5.04148
P59666	0.00117041	0.000747957	DEFA3	Neutrophil defensin 3	5.03564	5.03564
Q9UMX5	3.61382e-05	3.2883e-05	NENF	Neudesin	4.73304	4.73304
P07737	1.13227e-12	5.02748e-12	PFN1	Profilin-1	4.49995	4.49995
P61956	9.05344e-13	4.09166e-12	SUMO2	Small ubiquitin-related modifier 2	4.47003	4.47003
P02753	2.43749e-07	3.62016e-07	RBP4	Retinol-binding protein 4	4.19684	4.19684
P35754	5.21525e-08	8.9707e-08	GLRX	Glutaredoxin-1	4.14345	4.14345
P24592	1.86759e-08	3.54307e-08	IGFBP6	Insulin-like growth factor-binding protein 6	4.02433	4.02433
P52758	5.72249e-08	9.75612e-08	RIDA	2-iminobutanoate/2-iminopropanoate deaminase	3.94606	3.94606
Q1L6U9	0.00280437	0.00163512	MSMP	Prostate-associated microseminoprotein	3.77244	3.77244
P02461	0.016115	0.00773673	COL3A1	Collagen alpha-1(III) chain	3.7064	3.7064
Q13361	1.30505e-09	3.17824e-09	MFAP5	Microfibrillar-associated protein 5	3.67683	3.67683
Q9Y624	0.00125803	0.000797761	F11R	Junctional adhesion molecule A	3.54702	3.54702
P02774	0.0412974	0.0177715	GC	Vitamin D-binding protein	3.4549	3.4549
P61916	6.5206e-06	7.02004e-06	NPC2	NPC intracellular cholesterol transporter 2	3.44981	3.44981
P07858	0.000422935	0.000300442	CTSB	Cathepsin B	3.36761	3.36761
P02652	0.012364	0.00612186	APOA2	Apolipoprotein A-II	3.35215	3.35215
P07602	0.0535238	0.0223104	PSAP	Prosaposin	3.2857	3.2857
P21709	0.000391072	0.000280143	EPHA1	Ephrin type-A receptor 1	3.25197	3.25197
P00751	3.38933e-07	4.87993e-07	CFB	Complement factor B	3.20337	3.20337
P25774	0.0458214	0.0194627	CTSS	Cathepsin S	3.18745	3.18745
Q9P1F3	3.92591e-06	4.43957e-06	ABRACL	Costars family protein ABRACL	2.97461	2.97461
P28300	0.000230487	0.000174159	LOX	Protein-lysine 6-oxidase	2.96387	2.96387
Q9Y279	0.0002636	0.000196525	VSIG4	V-set and immunoglobulin domain-containing protein 4	2.94883	2.94883
Q9BRA2	2.39704e-11	8.23235e-11	TXNDC17	Thioredoxin domain-containing protein 17	2.88186	2.88186
P54727	2.67647e-10	7.49415e-10	RAD23B	UV excision repair protein RAD23 homolog B	2.81611	2.81611
P07307	0.000313746	0.000229814	ASGR2	Asialoglycoprotein receptor 2	2.78209	2.78209
P05546	0.00823822	0.00426949	SERPIND1	Heparin cofactor 2	2.72406	2.72406
P05413	0.000158544	0.000124418	FABP3	Fatty acid-binding protein, heart	2.68723	2.68723
P01024	3.95691e-05	3.56871e-05	C3	Complement C3	2.62881	2.62881
P11684	0.000188727	0.000145462	SCGB1A1	Uteroglobin	2.61084	2.61084
Q08554	1.80989e-06	2.20916e-06	DSC1	Desmocollin-1	2.55762	2.55762
P39687	0.00751394	0.003934	ANP32A	Acidic leucine-rich nuclear phosphoprotein 32 family member A	2.54835	2.54835
Q16610	1.2213e-09	2.99176e-09	ECM1	Extracellular matrix protein 1	2.51933	2.51933
P30046	1.14698e-06	1.46437e-06	DDT	D-dopachrome decarboxylase	2.51164	2.51164
P08572	0.000298344	0.000219711	COL4A2	Collagen alpha-2(IV) chain	2.46058	2.46058
P25815	0.00996217	0.00505621	S100P	Protein S100-P	2.44976	2.44976
Q14118	0.00069667	0.000470112	DAG1	Dystroglycan 1	2.39687	2.39687
P08833	0.000415362	0.000295711	IGFBP1	Insulin-like growth factor-binding protein 1	2.39353	2.39353
P08603	1.38713e-06	1.73916e-06	CFH	Complement factor H	2.38322	2.38322
P60983	4.30915e-06	4.82899e-06	GMFB	Glia maturation factor beta	2.38107	2.38107
Q93091	2.88198e-08	5.24539e-08	RNASE6	Ribonuclease K6	2.37079	2.37079
P08123	0.0248818	0.0113576	COL1A2	Collagen alpha-2(I) chain	2.34429	2.34429
P10599	1.05133e-06	1.35395e-06	TXN	Thioredoxin	2.34128	2.34128
P0CG47	3.65193e-09	8.0717e-09	UBB;UBC;RPS27A;UBA52	Polyubiquitin-B;Polyubiquitin-C;Ubiquitin-40S ribosomal protein S27a;Ubiquitin-60S ribosomal protein L40	2.30619	2.30619
Q14019	7.42626e-07	9.90674e-07	COTL1	Coactosin-like protein	2.29128	2.29128
P49913	0.000611217	0.000418118	CAMP	Cathelicidin antimicrobial peptide	2.28807	2.28807
Q15063	0.0039775	0.00223319	POSTN	Periostin	2.28226	2.28226
P07339	0.000908911	0.000596192	CTSD	Cathepsin D	2.27777	2.27777
P20908	0.0191075	0.0089958	COL5A1	Collagen alpha-1(V) chain	2.22531	2.22531
P80188	0.0446667	0.0190362	LCN2	Neutrophil gelatinase-associated lipocalin	2.18632	2.18632
Q99497	7.16088e-07	9.58581e-07	PARK7	Parkinson disease protein 7	2.18417	2.18417
P36980	0.00322086	0.00185079	CFHR2	Complement factor H-related protein 2	2.15442	2.15442
P50120	7.10765e-06	7.59043e-06	RBP2	Retinol-binding protein 2	2.14491	2.14491
P29279	2.4008e-08	4.44305e-08	CCN2	CCN family member 2	2.12858	2.12858
O75369	4.31782e-11	1.41065e-10	FLNB	Filamin-B	2.12006	2.12006
O60234	5.87559e-07	8.01628e-07	GMFG	Glia maturation factor gamma	2.11417	2.11417
P00441	1.15135e-05	1.17333e-05	SOD1	Superoxide dismutase [Cu-Zn]	2.11402	2.11402
P80723	0.0110884	0.00555955	BASP1	Brain acid soluble protein 1	2.10538	2.10538
P09455	1.63432e-09	3.89649e-09	RBP1	Retinol-binding protein 1	2.07866	2.07866
Q92688	0.000336397	0.000244672	ANP32B	Acidic leucine-rich nuclear phosphoprotein 32 family member B	2.07737	2.07737
Q13510	0.0186766	0.00881487	ASAH1	Acid ceramidase	2.06329	2.06329
P26641	5.46756e-05	4.77185e-05	EEF1G	Elongation factor 1-gamma	2.06313	2.06313
O75368	4.51864e-11	1.46998e-10	SH3BGRL	SH3 domain-binding glutamic acid-rich-like protein	2.06123	2.06123
Q6UWW0	0.00292101	0.00169607	LCN15	Lipocalin-15	2.02651	2.02651
Q9HB40	0.000620147	0.000423597	SCPEP1	Retinoid-inducible serine carboxypeptidase	2.01438	2.01438
Q03591	0.0022365	0.00133535	CFHR1	Complement factor H-related protein 1	2.01103	2.01103
Q7Z5L0	5.67243e-05	4.9312e-05	VMO1	Vitelline membrane outer layer protein 1 homolog	0.497518	-2.00998
Q92956	1.52957e-05	1.51495e-05	TNFRSF14	Tumor necrosis factor receptor superfamily member 14	0.495382	-2.01865
P00558	1.73888e-15	1.28676e-14	PGK1	Phosphoglycerate kinase 1	0.49425	-2.02327
P01040	2.7996e-07	4.10377e-07	CSTA	Cystatin-A	0.489779	-2.04174
Q96GW7	2.46152e-11	8.43586e-11	BCAN	Brevican core protein	0.489619	-2.04241
Q15274	2.01532e-06	2.4353e-06	QPRT	Nicotinate-nucleotide pyrophosphorylase [carboxylating]	0.48897	-2.04512
O43451	3.55668e-08	6.34836e-08	MGAM	Maltase-glucoamylase, intestinal	0.488412	-2.04745
Q9BYF1	0.0374459	0.0163044	ACE2	Angiotensin-converting enzyme 2	0.481132	-2.07843
P08697	1.08231e-06	1.39005e-06	SERPINF2	Alpha-2-antiplasmin	0.479152	-2.08702
Q9NZT1	0.0101052	0.00511957	CALML5	Calmodulin-like protein 5	0.479072	-2.08737
P60174	0.000673221	0.000455911	TPI1	Triosephosphate isomerase	0.471424	-2.12123
Q9UN70	0.00013076	0.000104529	PCDHGC3	Protocadherin gamma-C3	0.467736	-2.13796
Q8NDA2	3.60407e-07	5.15931e-07	HMCN2	Hemicentin-2	0.46578	-2.14694
P24855	0.000240748	0.000181101	DNASE1	Deoxyribonuclease-1	0.457111	-2.18765
O94772	5.59529e-15	3.78775e-14	LY6H	Lymphocyte antigen 6H	0.456009	-2.19294
Q13477	2.06633e-05	1.98695e-05	MADCAM1	Mucosal addressin cell adhesion molecule 1	0.454023	-2.20253
P40925	0.000716009	0.00048177	MDH1	Malate dehydrogenase, cytoplasmic	0.453197	-2.20655
P13798	5.13783e-05	4.51288e-05	APEH	Acylamino-acid-releasing enzyme	0.447645	-2.23391
P14618	1.68875e-23	4.46721e-22	PKM	Pyruvate kinase PKM	0.446676	-2.23876
P09564	2.82505e-09	6.39225e-09	CD7	T-cell antigen CD7	0.43952	-2.27521
P06312	2.24752e-05	2.14307e-05	IGKV4-1	Immunoglobulin kappa variable 4-1	0.422009	-2.36962
P37837	1.26261e-10	3.76663e-10	TALDO1	Transaldolase	0.420603	-2.37754
Q8WZ75	1.68365e-11	5.96785e-11	ROBO4	Roundabout homolog 4	0.414778	-2.41093
P04040	3.52113e-08	6.29016e-08	CAT	Catalase	0.40427	-2.4736
Q9P121	1.18262e-11	4.32083e-11	NTM	Neurotrimin	0.389471	-2.56758
P12273	0.0174708	0.00830896	PIP	Prolactin-inducible protein	0.386959	-2.58425
O94760	1.10805e-17	1.17625e-16	DDAH1	N(G),N(G)-dimethylarginine dimethylaminohydrolase 1	0.384894	-2.59812
P14151	2.94254e-16	2.47831e-15	SELL	L-selectin	0.384889	-2.59815
P30740	2.59377e-11	8.85048e-11	SERPINB1	Leukocyte elastase inhibitor	0.367691	-2.71968
O43707	3.16909e-32	3.00099e-30	ACTN4	Alpha-actinin-4	0.361971	-2.76265
P04406	3.22081e-16	2.68988e-15	GAPDH	Glyceraldehyde-3-phosphate dehydrogenase	0.3574	-2.79798
P26842	7.5449e-12	2.86921e-11	CD27	CD27 antigen	0.346737	-2.88403
P29508	5.31723e-14	3.00944e-13	SERPINB3	Serpin B3	0.327283	-3.05546
P07911	3.50804e-08	6.2688e-08	UMOD	Uromodulin	0.322893	-3.097
P00338	3.12328e-44	1.40004e-41	LDHA	L-lactate dehydrogenase A chain	0.32019	-3.12315
P22528	2.05156e-42	7.52058e-40	SPRR1B;SPRR1A	Cornifin-B;Cornifin-A	0.319995	-3.12504
P31151	2.1583e-07	3.24462e-07	S100A7	Protein S100-A7	0.313738	-3.18737
Q9BYE9	0.0765785	0.0304719	CDHR2	Cadherin-related family member 2	0.306314	-3.26462
P55286	4.69725e-16	3.82759e-15	CDH8	Cadherin-8	0.299455	-3.3394
P15144	0.0504445	0.0211762	ANPEP	Aminopeptidase N	0.29743	-3.36214
Q13867	0.000296338	0.000218385	BLMH	Bleomycin hydrolase	0.295702	-3.38178
P48594	1.6246e-17	1.67643e-16	SERPINB4	Serpin B4	0.292928	-3.41381
Q9BXP8	5.59069e-11	1.78792e-10	PAPPA2	Pappalysin-2	0.29248	-3.41903
P31944	2.3966e-08	4.43598e-08	CASP14	Caspase-14	0.267116	-3.74369
O14594	2.25061e-27	1.06317e-25	NCAN	Neurocan core protein	0.254283	-3.93263
P04792	2.72716e-27	1.27226e-25	HSPB1	Heat shock protein beta-1	0.230033	-4.34721
P06702	1.18548e-38	2.79366e-36	S100A9	Protein S100-A9	0.192392	-5.19773
P05109	5.86156e-41	1.81753e-38	S100A8	Protein S100-A8	0.188425	-5.30714
Q9UBC9	2.88936e-59	1.83319e-55	SPRR3	Small proline-rich protein 3	0.184332	-5.425
P13727	0.0580381	0.0239362	PRG2	Bone marrow proteoglycan	0.144727	-6.90957

## Sheet: TEA
ProteinGroups	Pvalue	Qvalue	Genes	ProteinDescriptions	Ratio	Fold change
P07148	2.91404e-13	1.44459e-12	FABP1	Fatty acid-binding protein, liver	24.1738	24.1738
P06727	0.0320787	0.0142215	APOA4	Apolipoprotein A-IV	16.6474	16.6474
P00915	1.27118e-05	1.28277e-05	CA1	Carbonic anhydrase 1	12.999	12.999
P07355	0.0780673	0.0309881	ANXA2	Annexin A2	11.0609	11.0609
P01034	3.95032e-12	1.58659e-11	CST3	Cystatin-C	7.04946	7.04946
P02753	1.85924e-12	7.9259e-12	RBP4	Retinol-binding protein 4	5.97479	5.97479
P01024	5.76683e-07	7.88241e-07	C3	Complement C3	5.81285	5.81285
P25774	0.000646759	0.00043971	CTSS	Cathepsin S	5.35442	5.35442
P07360	1.99464e-05	1.92529e-05	C8G	Complement component C8 gamma chain	5.16016	5.16016
P26641	6.96924e-05	5.93803e-05	EEF1G	Elongation factor 1-gamma	5.10974	5.10974
P31025	0.0486541	0.0205145	LCN1	Lipocalin-1	4.98567	4.98567
P00995	6.0676e-10	1.58072e-09	SPINK1	Serine protease inhibitor Kazal-type 1	4.96496	4.96496
P02458	0.0471206	0.0199439	COL2A1	Collagen alpha-1(II) chain	4.68789	4.68789
P36980	4.42643e-07	6.20672e-07	CFHR2	Complement factor H-related protein 2	4.56118	4.56118
Q93091	9.64017e-07	1.25228e-06	RNASE6	Ribonuclease K6	4.47315	4.47315
P50120	1.68969e-16	1.47805e-15	RBP2	Retinol-binding protein 2	4.46879	4.46879
P07602	0.000143274	0.000113549	PSAP	Prosaposin	4.44273	4.44273
P02792	3.59846e-14	2.1002e-13	FTL	Ferritin light chain	4.38243	4.38243
P0DP57	0.000555017	0.000383392	SLURP2	Secreted Ly-6/uPAR domain-containing protein 2	4.32767	4.32767
P02655	1.91047e-07	2.90623e-07	APOC2	Apolipoprotein C-II	4.09769	4.09769
P02771	6.98954e-16	5.52889e-15	AFP	Alpha-fetoprotein	4.06683	4.06683
P02774	0.0533165	0.0222336	GC	Vitamin D-binding protein	3.95551	3.95551
P09382	1.29362e-05	1.3033e-05	LGALS1	Galectin-1	3.90183	3.90183
P12111	1.86829e-09	4.39761e-09	COL6A3	Collagen alpha-3(VI) chain	3.7696	3.7696
Q6UWW0	8.46801e-10	2.14036e-09	LCN15	Lipocalin-15	3.6544	3.6544
P52799	3.47179e-08	6.21198e-08	EFNB2	Ephrin-B2	3.54546	3.54546
P36955	4.38192e-12	1.7449e-11	SERPINF1	Pigment epithelium-derived factor	3.43004	3.43004
P62328	4.90702e-15	3.35681e-14	TMSB4X	Thymosin beta-4	3.38027	3.38027
P30101	0.00909062	0.00466214	PDIA3	Protein disulfide-isomerase A3	3.32415	3.32415
Q16610	0.000358894	0.000259308	ECM1	Extracellular matrix protein 1	3.2832	3.2832
P61916	6.80909e-11	2.14185e-10	NPC2	NPC intracellular cholesterol transporter 2	3.20273	3.20273
P02452	0.00209802	0.00126109	COL1A1	Collagen alpha-1(I) chain	3.19795	3.19795
P04439	0.00542402	0.00294373	HLA-A	HLA class I histocompatibility antigen, A alpha chain	3.0774	3.0774
Q14112	1.28139e-08	2.51748e-08	NID2	Nidogen-2	3.0611	3.0611
P10619	0.000207742	0.000158558	CTSA	Lysosomal protective protein	3.05186	3.05186
P08833	0.00191481	0.00116214	IGFBP1	Insulin-like growth factor-binding protein 1	2.99783	2.99783
P00746	0.0039996	0.00224431	CFD	Complement factor D	2.96841	2.96841
P08571	0.00134862	0.000848706	CD14	Monocyte differentiation antigen CD14	2.96611	2.96611
P61769	3.92363e-07	5.57151e-07	B2M	Beta-2-microglobulin	2.94395	2.94395
P07737	6.64909e-05	5.69222e-05	PFN1	Profilin-1	2.93914	2.93914
Q14118	7.12499e-10	1.82932e-09	DAG1	Dystroglycan 1	2.93857	2.93857
Q1L6U9	6.0636e-09	1.27723e-08	MSMP	Prostate-associated microseminoprotein	2.9362	2.9362
Q9UBC9	0.00249581	0.00147252	SPRR3	Small proline-rich protein 3	2.76044	2.76044
P02794	1.0454e-14	6.73841e-14	FTH1	Ferritin heavy chain	2.74771	2.74771
P02647	0.057756	0.0238327	APOA1	Apolipoprotein A-I	2.74688	2.74688
A0A0C4DH73	0.132096	0.0488386	IGKV1-12;IGKV1D-12	Immunoglobulin kappa variable 1-12;Immunoglobulin kappa variable 1D-12	2.73019	2.73019
Q08554	1.28141e-14	8.12446e-14	DSC1	Desmocollin-1	2.71935	2.71935
P02766	8.36322e-07	1.1023e-06	TTR	Transthyretin	2.69986	2.69986
O43556	4.94878e-12	1.95187e-11	SGCE	Epsilon-sarcoglycan	2.67892	2.67892
P07339	0.00359014	0.00203865	CTSD	Cathepsin D	2.67239	2.67239
P05546	1.37828e-08	2.68933e-08	SERPIND1	Heparin cofactor 2	2.65918	2.65918
P01008	3.0961e-05	2.85962e-05	SERPINC1	Antithrombin-III	2.65636	2.65636
P02461	3.59327e-10	9.79841e-10	COL3A1	Collagen alpha-1(III) chain	2.64843	2.64843
Q99674	0.0349557	0.0153418	CGREF1	Cell growth regulator with EF hand domain protein 1	2.644	2.644
Q15904	0.00208012	0.00125145	ATP6AP1	V-type proton ATPase subunit S1	2.59362	2.59362
P17900	0.000579923	0.000398856	GM2A	Ganglioside GM2 activator	2.59297	2.59297
P00751	1.27621e-12	5.61486e-12	CFB	Complement factor B	2.58424	2.58424
Q9P1F3	3.62708e-10	9.88246e-10	ABRACL	Costars family protein ABRACL	2.52604	2.52604
P09455	2.46972e-11	8.46118e-11	RBP1	Retinol-binding protein 1	2.5244	2.5244
P01019	8.85125e-18	9.5494e-17	AGT	Angiotensinogen	2.51485	2.51485
P08603	9.17862e-10	2.30436e-09	CFH	Complement factor H	2.48596	2.48596
Q99972	0.000887354	0.000583555	MYOC	Myocilin	2.43164	2.43164
P11684	3.13373e-09	7.0225e-09	SCGB1A1	Uteroglobin	2.3987	2.3987
P00441	6.49418e-13	3.01328e-12	SOD1	Superoxide dismutase [Cu-Zn]	2.37449	2.37449
P30043	6.07302e-07	8.25782e-07	BLVRB	Flavin reductase (NADPH)	2.37125	2.37125
P35556	1.74888e-07	2.68293e-07	FBN2	Fibrillin-2	2.36544	2.36544
Q92954	2.48956e-08	4.59063e-08	PRG4	Proteoglycan 4	2.35748	2.35748
Q92520	2.56742e-11	8.76928e-11	FAM3C	Protein FAM3C	2.32687	2.32687
Q9UHI8	8.07502e-11	2.50377e-10	ADAMTS1	A disintegrin and metalloproteinase with thrombospondin motifs 1	2.318	2.318
P62937	0.0780516	0.0309824	PPIA	Peptidyl-prolyl cis-trans isomerase A	2.29378	2.29378
P0C0L5	2.76119e-05	2.58057e-05	C4B	Complement C4-B	2.27579	2.27579
Q15828	3.46709e-14	2.02942e-13	CST6	Cystatin-M	2.26077	2.26077
P22528	0.0313127	0.0139229	SPRR1B;SPRR1A	Cornifin-B;Cornifin-A	2.22969	2.22969
P00747	0.000328207	0.000239339	PLG	Plasminogen	2.22523	2.22523
P31949	0.0787978	0.0312376	S100A11	Protein S100-A11	2.19448	2.19448
Q13508	1.2295e-08	2.42472e-08	ART3	Ecto-ADP-ribosyltransferase 3	2.18627	2.18627
Q92530	1.45464e-07	2.27289e-07	PSMF1	Proteasome inhibitor PI31 subunit	2.18468	2.18468
P05413	1.6974e-07	2.61202e-07	FABP3	Fatty acid-binding protein, heart	2.13832	2.13832
P08123	0.000276935	0.00020546	COL1A2	Collagen alpha-2(I) chain	2.12759	2.12759
Q96JB6	0.00198849	0.0012018	LOXL4	Lysyl oxidase homolog 4	2.12712	2.12712
Q9HD89	0.00020696	0.000158012	RETN	Resistin	2.10144	2.10144
Q8NBS9	9.11993e-10	2.29095e-09	TXNDC5	Thioredoxin domain-containing protein 5	2.0962	2.0962
Q14766	2.98081e-08	5.41071e-08	LTBP1	Latent-transforming growth factor beta-binding protein 1	2.06929	2.06929
P27797	9.13721e-07	1.19339e-06	CALR	Calreticulin	2.04456	2.04456
P63208	7.38735e-11	2.30641e-10	SKP1	S-phase kinase-associated protein 1	2.0356	2.0356
P29279	2.24e-13	1.13563e-12	CCN2	CCN family member 2	2.03	2.03
P00748	0.032858	0.0145281	F12	Coagulation factor XII	2.02865	2.02865
P35754	1.48967e-08	2.88442e-08	GLRX	Glutaredoxin-1	2.02533	2.02533
O00264	2.14126e-08	4.00598e-08	PGRMC1	Membrane-associated progesterone receptor component 1	2.02444	2.02444
P09619	2.66299e-05	2.49714e-05	PDGFRB	Platelet-derived growth factor receptor beta	0.489077	-2.04467
Q9BY67	0.00409451	0.00229174	CADM1	Cell adhesion molecule 1	0.479113	-2.08719
Q6EMK4	0.000702282	0.000473493	VASN	Vasorin	0.472971	-2.11429
Q14956	0.000865155	0.000570512	GPNMB	Transmembrane glycoprotein NMB	0.470667	-2.12464
Q15223	0.00457969	0.00253223	NECTIN1	Nectin-1	0.466266	-2.1447
Q02487	9.96526e-05	8.19256e-05	DSC2	Desmocollin-2	0.4658	-2.14684
Q8NFZ8	0.00159353	0.000985832	CADM4	Cell adhesion molecule 4	0.462027	-2.16438
P40925	0.000592293	0.000406524	MDH1	Malate dehydrogenase, cytoplasmic	0.455166	-2.197
Q9NZH0	0.000101318	8.31479e-05	GPRC5B	G-protein coupled receptor family C group 5 member B	0.454893	-2.19832
O00560	0.000714611	0.000480991	SDCBP	Syntenin-1	0.454152	-2.20191
P19022	0.00194011	0.0011758	CDH2	Cadherin-2	0.448215	-2.23107
P26842	0.0148343	0.00719054	CD27	CD27 antigen	0.447876	-2.23276
Q68CJ9	0.0228751	0.010549	CREB3L3	Cyclic AMP-responsive element-binding protein 3-like protein 3	0.445257	-2.24589
Q9BRT3	3.74728e-05	3.39745e-05	MIEN1	Migration and invasion enhancer 1	0.442666	-2.25904
Q6UY11	0.000812819	0.000539607	DLK2	Protein delta homolog 2	0.442108	-2.26189
Q8NDA2	0.00193461	0.0011728	HMCN2	Hemicentin-2	0.439446	-2.27559
P15941	0.00110841	0.00071274	MUC1	Mucin-1	0.437512	-2.28565
Q9H9P2	0.000886426	0.000582982	CHODL	Chondrolectin	0.433154	-2.30865
Q8NBJ4	0.000125801	0.000100967	GOLM1	Golgi membrane protein 1	0.422295	-2.36801
Q8N3J6	0.0002714	0.000201751	CADM2	Cell adhesion molecule 2	0.418809	-2.38773
P14151	1.66646e-07	2.56916e-07	SELL	L-selectin	0.416627	-2.40023
Q7LBR1	2.37923e-05	2.25575e-05	CHMP1B	Charged multivesicular body protein 1b	0.411824	-2.42822
P11021	0.0152399	0.00736458	HSPA5	Endoplasmic reticulum chaperone BiP	0.40974	-2.44057
P40189	0.00082391	0.000546113	IL6ST	Interleukin-6 receptor subunit beta	0.404007	-2.4752
O75882	0.00202152	0.00121955	ATRN	Attractin	0.40147	-2.49085
Q13477	0.00573576	0.00309342	MADCAM1	Mucosal addressin cell adhesion molecule 1	0.396711	-2.52072
P0DTE7	2.69315e-08	4.93088e-08	AMY1B;AMY1C;AMY1A	Alpha-amylase 1B;Alpha-amylase 1C;Alpha-amylase 1A	0.393648	-2.54034
P24855	0.000821221	0.000544558	DNASE1	Deoxyribonuclease-1	0.391743	-2.5527
Q9UN70	0.0765182	0.0304516	PCDHGC3	Protocadherin gamma-C3	0.375299	-2.66454
P01040	0.00227956	0.00135809	CSTA	Cystatin-A	0.356816	-2.80256
P13727	8.80659e-05	7.32817e-05	PRG2	Bone marrow proteoglycan	0.345629	-2.89328
P21926	0.000686373	0.000463944	CD9	CD9 antigen	0.345526	-2.89414
P15309	0.0186515	0.00880434	ACP3	Prostatic acid phosphatase	0.340272	-2.93882
Q9P121	1.08924e-06	1.39826e-06	NTM	Neurotrimin	0.335932	-2.97679
P37837	5.00408e-05	4.40676e-05	TALDO1	Transaldolase	0.333155	-3.00161
P07478	1.22126e-05	1.23742e-05	PRSS2	Trypsin-2	0.31656	-3.15896
Q01469	1.3859e-09	3.35661e-09	FABP5	Fatty acid-binding protein 5	0.314755	-3.17708
Q9BXP8	7.47194e-05	6.32289e-05	PAPPA2	Pappalysin-2	0.309914	-3.2267
P55286	0.00157891	0.000977682	CDH8	Cadherin-8	0.283629	-3.52574
Q6UX06	3.68909e-05	3.34962e-05	OLFM4	Olfactomedin-4	0.282826	-3.53574
P13611	4.13038e-07	5.83415e-07	VCAN	Versican core protein	0.271043	-3.68945
P25815	4.30448e-05	3.8481e-05	S100P	Protein S100-P	0.258164	-3.8735
P48594	0.069196	0.027892	SERPINB4	Serpin B4	0.248847	-4.01853
P04040	0.0996138	0.0382875	CAT	Catalase	0.245797	-4.06839
Q02413	0.0572101	0.0236391	DSG1	Desmoglein-1	0.182211	-5.48814

## Sheet: FuzzyLookup_AddIn_Undo_Sheet
Protein	Genes	ProteinDescriptions	T1	T2	T3	T4	T6	T8	T28
P02652	APOA2	Apolipoprotein A-II	5.52284	5.61248	9.9088	6.50555	3.63276	5.43908	3.35215
P02458	COL2A1	Collagen alpha-1(II) chain	5.25567	2.33723
P02655	APOC2	Apolipoprotein C-II	4.81771	5.19198	5.46531			4.23021	6.13901
P09382	LGALS1	Galectin-1	3.6482		2.92449	2.29193		2.93646	5.72466
P02647	APOA1	Apolipoprotein A-I	3.64097	2.66645	7.42874		6.35375	9.70555
P01034	CST3	Cystatin-C	3.408		2.79777		2.45647	3.48758	6.16503
P05451	REG1A	Lithostathine-1-alpha	3.30076	2.36372
P61916	NPC2	NPC intracellular cholesterol transporter 2	3.29335	2.3549					3.44981
P59666	DEFA3	Neutrophil defensin 3	2.98515	2.74867	4.83318	5.775	2.49402	4.39332	5.03564
P62328	TMSB4X	Thymosin beta-4	2.79928			2.51291	2.68617	2.07553	10.0627
P20142	PGC	Gastricsin	2.72504			-2.83045		-2.62675
Q9HD89	RETN	Resistin	2.60792					2.03347
P08670	VIM	Vimentin	2.53649		4.52498	3.13331		2.29739
P00915	CA1	Carbonic anhydrase 1	2.45136	13.6269	17.7249	19.5056	2.64298	4.08655	5.99799
Q13228	SELENBP1	Methanethiol oxidase	2.3276	2.07213	2.12296
Q9P1F3	ABRACL	Costars family protein ABRACL	2.32087	2.84582	2.00158			2.88573	2.97461
P10451	SPP1	Osteopontin	2.31159
Q14118	DAG1	Dystroglycan 1	2.30114		2.12295			4.27836	2.39687
P07307	ASGR2	Asialoglycoprotein receptor 2	2.29395		3.33169	2.38074		2.05396	2.78209
P15291	B4GALT1	Beta-1,4-galactosyltransferase 1	2.2799		2.2169			2.5566
Q93091	RNASE6	Ribonuclease K6	2.27077		2.03775			2.32019	2.37079
P07737	PFN1	Profilin-1	2.22649					2.58788	4.49995
Q15904	ATP6AP1	V-type proton ATPase subunit S1	2.19363
P36955	SERPINF1	Pigment epithelium-derived factor	2.12714		3.22615	2.16159	3.10974	6.71036	5.04148
P61956	SUMO2	Small ubiquitin-related modifier 2	2.11688	2.49166	2.13089	2.2212		2.46398	4.47003
P02763	ORM1	Alpha-1-acid glycoprotein 1	2.1126
P07602	PSAP	Prosaposin	2.10992						3.2857
Q8N3J6	CADM2	Cell adhesion molecule 2	-2.0057				-2.02372	-2.0687
P01859	IGHG2	Immunoglobulin heavy constant gamma 2	-2.01465
Q15223	NECTIN1	Nectin-1	-2.01639
Q02487	DSC2	Desmocollin-2	-2.03795
Q6EMK4	VASN	Vasorin	-2.05482		-2.27838			-2.02365
P13798	APEH	Acylamino-acid-releasing enzyme	-2.05878						-2.23391
O14594	NCAN	Neurocan core protein	-2.08511		-2.03733	-2.65551	-4.30088	-4.19586	-3.93263
P0DMV8	HSPA1A;HSPA1B	Heat shock 70 kDa protein 1A;Heat shock 70 kDa protein 1B	-2.10713
P14151	SELL	L-selectin	-2.13391		-2.47538	-2.07083	-2.07739	-2.88131	-2.59815
P02810	PRH1	Salivary acidic proline-rich phosphoprotein 1/2	-2.14989	-2.00837
P01133	EGF	Pro-epidermal growth factor	-2.15805
P24855	DNASE1	Deoxyribonuclease-1	-2.15835					-2.55037	-2.18765
Q8IYS5	OSCAR	Osteoclast-associated immunoglobulin-like receptor	-2.16143		-2.20805	-2.40908	-2.15885	-2.18954
Q6UX06	OLFM4	Olfactomedin-4	-2.17645		2.21746	4.86981		-13.9972
P13671	C6	Complement component C6	-2.19078
P01861	IGHG4	Immunoglobulin heavy constant gamma 4	-2.20239
Q6UY11	DLK2	Protein delta homolog 2	-2.26393		-2.06993			-2.23785
P04080	CSTB	Cystatin-B	-2.29695	-2.9527		-3.42674	-4.4693	-2.31769
P01860	IGHG3	Immunoglobulin heavy constant gamma 3	-2.30163	-2.12759
Q15848	ADIPOQ	Adiponectin	-2.30808	-2.14503	-2.48289
P21926	CD9	CD9 antigen	-2.30833
P32119	PRDX2	Peroxiredoxin-2	-2.32013
Q13867	BLMH	Bleomycin hydrolase	-2.3581	-2.20434			-3.90423	-4.09284	-3.38178
P98095	FBLN2	Fibulin-2	-2.36502		-2.36536	-2.27129	-2.37178	-2.48463
P16112	ACAN	Aggrecan core protein	-2.3863		-3.70485	-2.64073	-2.93783	-3.43864
P13797	PLS3	Plastin-3	-2.40962	-2.96644				-2.37413
P05543	SERPINA7	Thyroxine-binding globulin	-2.42791		-2.5947
Q8NDA2	HMCN2	Hemicentin-2	-2.45071		-3.47887	-2.55057	-2.66484	-2.51488	-2.14694
P31025	LCN1	Lipocalin-1	-2.48621
Q99983	OMD	Osteomodulin	-2.56322
P40925	MDH1	Malate dehydrogenase, cytoplasmic	-2.58874			-2.36597	-3.01649	-2.5261	-2.20655
P37837	TALDO1	Transaldolase	-2.63974	-2.38253		-2.69997	-2.84234	-2.85281	-2.37754
Q01469	FABP5	Fatty acid-binding protein 5	-2.65359	-2.61903		-3.01825	-2.67212	-2.45082
P30740	SERPINB1	Leukocyte elastase inhibitor	-2.72462	-2.08407			-2.52179	-2.40444	-2.71968
Q02413	DSG1	Desmoglein-1	-2.84571	-2.2202			-3.98674
Q1L6U9	MSMP	Prostate-associated microseminoprotein	-2.846	-4.80565	-2.85611				3.77244
P14618	PKM	Pyruvate kinase PKM	-2.89809	-2.37288		-3.14953			-2.23876
P12273	PIP	Prolactin-inducible protein	-3.02691			2.29169	-2.81228		-2.58425
P01040	CSTA	Cystatin-A	-3.1673	-2.01622		-3.24164	-6.41241	-3.97343	-2.04174
P31949	S100A11	Protein S100-A11	-3.21984	-8.04087	-2.21041	-3.03273	-2.25469	-4.05883
P31151	S100A7	Protein S100-A7	-3.23323					-3.99087	-3.18737
P07360	C8G	Complement component C8 gamma chain	-3.299			2.6481	2.35689	3.14722	7.80358
Q96DA0	ZG16B	Zymogen granule protein 16 homolog B	-3.32773
P04075	ALDOA	Fructose-bisphosphate aldolase A	-3.47862	-2.65262		-2.99702	-2.35939	-2.48243
P00338	LDHA	L-lactate dehydrogenase A chain	-3.52802	-2.83356		-4.33494	-2.80057	-2.11261	-3.12315
Q9UBC9	SPRR3	Small proline-rich protein 3	-3.82184	-3.12749		-4.13747	-2.90648	-4.18115	-5.425
P04406	GAPDH	Glyceraldehyde-3-phosphate dehydrogenase	-4.08148	-3.05202		-2.62644	-3.73809	-3.08616	-2.79798
P22528	SPRR1B;SPRR1A	Cornifin-B;Cornifin-A	-4.29782	-2.36299	-2.00731	-4.188	-3.6185	-5.89945	-3.12504
P69892	HBG2	Hemoglobin subunit gamma-2		33.2906	10.492		17.7385	-13.8057
P69905	HBA1	Hemoglobin subunit alpha		28.8044	12.7564		26.8594	-11.6108
O00560	SDCBP	Syntenin-1		2.99344
P26641	EEF1G	Elongation factor 1-gamma		2.84813	2.31357	2.90214	2.9814	2.5969	2.06313
Q9NZH0	GPRC5B	G-protein coupled receptor family C group 5 member B		2.78937
P15941	MUC1	Mucin-1		2.7415
O00499	BIN1	Myc box-dependent-interacting protein 1		2.73591			5.47949	2.73218
Q15485	FCN2	Ficolin-2		2.70552				2.09286
P06454	PTMA	Prothymosin alpha		2.6631		2.00874
P08833	IGFBP1	Insulin-like growth factor-binding protein 1		2.60515	5.82831			3.54579	2.39353
P62937	PPIA	Peptidyl-prolyl cis-trans isomerase A		2.55336	3.72216			2.57292
Q7LBR1	CHMP1B	Charged multivesicular body protein 1b		2.54085
Q9Y3B3	TMED7	Transmembrane emp24 domain-containing protein 7		2.48169
P39687	ANP32A	Acidic leucine-rich nuclear phosphoprotein 32 family member A		2.47134	4.18054	2.01762	2.12336		2.54835
P05413	FABP3	Fatty acid-binding protein, heart		2.44925	4.40517	3.1819	2.24014	2.08124	2.68723
Q9UHY7	ENOPH1	Enolase-phosphatase E1		2.43265
Q14019	COTL1	Coactosin-like protein		2.24775					2.29128
O60234	GMFG	Glia maturation factor gamma		2.21978					2.11417
O15540	FABP7	Fatty acid-binding protein, brain		2.20387	2.87522	4.01922	3.67183	4.59696
Q9Y279	VSIG4	V-set and immunoglobulin domain-containing protein 4		2.19881	2.94968	2.05226	2.39947	2.68572	2.94883
P13611	VCAN	Versican core protein		2.17209
P0CG47	UBB;UBC;RPS27A;UBA52	Polyubiquitin-B;Polyubiquitin-C;Ubiquitin-40S ribosomal protein S27a;Ubiquitin-60S ribosomal protein L40		2.1071					2.30619
O95865	DDAH2	N(G),N(G)-dimethylarginine dimethylaminohydrolase 2		2.10162
Q9Y547	HSPB11	Intraflagellar transport protein 25 homolog		2.08309
P04040	CAT	Catalase		2.07989					-2.4736
Q9NWV4	CZIB	CXXC motif containing zinc binding protein		2.06933
Q99988	GDF15	Growth/differentiation factor 15		2.05291
Q13316	DMP1	Dentin matrix acidic phosphoprotein 1		2.01886
P14384	CPM	Carboxypeptidase M		2.0148				-2.09327
P46108	CRK	Adapter molecule crk		2.00287
P10599	TXN	Thioredoxin		-2.01548		-2.11402	-2.34377		2.34128
A3EZ82	;DMKN	;Dermokine		-2.10703	-2.77119
P55286	CDH8	Cadherin-8		-2.1211			-2.89869	-2.45657	-3.3394
Q9NZT1	CALML5	Calmodulin-like protein 5		-2.18688			-2.63347	-2.48818	-2.08737
Q96P63	SERPINB12	Serpin B12		-2.19388
P01705	IGLV2-23	Immunoglobulin lambda variable 2-23		-2.28926
Q16610	ECM1	Extracellular matrix protein 1		-2.41944		-2.20995			2.51933
O60814	H2BC12;H2BS1;H2BC5;H2BC4;H2BC18;H2BC9;H2BC15;H2BC14;H2BC13	Histone H2B type 1-K;Histone H2B type F-S;Histone H2B type 1-D;Histone H2B type 1-C/E/F/G/I;Histone H2B type 2-F;Histone H2B type 1-H;Histone H2B type 1-N;Histone H2B type 1-M;Histone H2B type 1-L		-2.65478	-2.02078	-4.95819		-2.97028
P29508	SERPINB3	Serpin B3		-2.84258		-2.5877	-2.48813	-2.34962	-3.05546
P62805	H4C1	Histone H4		-3.08037		-4.36185	-2.2798	-4.55907
P31944	CASP14	Caspase-14		-3.11905			-3.2985	-6.8281	-3.74369
O60279	SUSD5	Sushi domain-containing protein 5		-3.12823
P68104	EEF1A1;EEF1A1P5	Elongation factor 1-alpha 1;Putative elongation factor 1-alpha-like 3		-3.5358		-2.12938		-2.12029
O43707	ACTN4	Alpha-actinin-4		-3.67226			-2.51504		-2.76265
P07355	ANXA2	Annexin A2		-4.79507		-2.50084
P06702	S100A9	Protein S100-A9		-5.47885		-2.29475		-2.16074	-5.19773
P05109	S100A8	Protein S100-A8		-5.61449		-2.36198		-4.49292	-5.30714
P04792	HSPB1	Heat shock protein beta-1		-7.71695				-3.12771	-4.34721
P01023	A2M	Alpha-2-macroglobulin			18.1784	3.46806
Q92688	ANP32B	Acidic leucine-rich nuclear phosphoprotein 32 family member B			4.5354				2.07737
P20908	COL5A1	Collagen alpha-1(V) chain			4.43365	2.18398	2.11829	2.85924	2.22531
P30043	BLVRB	Flavin reductase (NADPH)			3.8563
P80188	LCN2	Neutrophil gelatinase-associated lipocalin			3.66117			2.04711	2.18632
P00746	CFD	Complement factor D			2.92307		3.49934	6.93281	6.98854
P02679	FGG	Fibrinogen gamma chain			2.7972			3.49546
P50120	RBP2	Retinol-binding protein 2			2.7505	5.67158	3.23472	3.52447	2.14491
P29279	CCN2	CCN family member 2			2.42243	2.88179			2.12858
Q03591	CFHR1	Complement factor H-related protein 1			2.35857	2.05393	2.12382		2.01103
P06681	C2	Complement C2			2.31715			2.32353
P07339	CTSD	Cathepsin D			2.24756		2.1587		2.27777
Q9BRA2	TXNDC17	Thioredoxin domain-containing protein 17			2.2474			2.04376	2.88186
P35237	SERPINB6	Serpin B6			2.21397
P02774	GC	Vitamin D-binding protein			2.17341		2.32441	2.58288	3.4549
Q99497	PARK7	Parkinson disease protein 7			2.16659				2.18417
Q9UMX5	NENF	Neudesin			2.16511	2.09919			4.73304
P02771	AFP	Alpha-fetoprotein			2.11859	2.74757	4.21912	2.18701
P01019	AGT	Angiotensinogen			2.10292		2.14162	3.57721
P25774	CTSS	Cathepsin S			2.10237				3.18745
Q92820	GGH	Gamma-glutamyl hydrolase			2.08123
P30046	DDT	D-dopachrome decarboxylase			2.04484			2.10383	2.51164
P07148	FABP1	Fatty acid-binding protein, liver			2.03751		2.74402	3.13683	8.25302
Q5ZPR3	CD276	CD276 antigen			-2.00555
P26992	CNTFR	Ciliary neurotrophic factor receptor subunit alpha			-2.00808
P19022	CDH2	Cadherin-2			-2.02211			-2.30588
Q08345	DDR1	Epithelial discoidin domain-containing receptor 1			-2.02308
Q7Z3B1	NEGR1	Neuronal growth regulator 1			-2.0461
P30530	AXL	Tyrosine-protein kinase receptor UFO			-2.05798
P16070	CD44	CD44 antigen			-2.11701			-2.16545
P02452	COL1A1	Collagen alpha-1(I) chain			-2.14226
P26842	CD27	CD27 antigen			-2.15281	-2.19903	-3.08951	-3.60953	-2.88403
Q9UIB8	CD84	SLAM family member 5			-2.1857
Q96RW7	HMCN1	Hemicentin-1			-2.20849
O43405	COCH	Cochlin			-2.22615
P39059	COL15A1	Collagen alpha-1(XV) chain			-2.24672	-2.21185	-2.77246
Q99715	COL12A1	Collagen alpha-1(XII) chain			-2.24787			-2.25062
Q15274	QPRT	Nicotinate-nucleotide pyrophosphorylase [carboxylating]			-2.25222	-2.42713			-2.04512
Q9BRK3	MXRA8	Matrix remodeling-associated protein 8			-2.2673		-2.18763
Q8WZ75	ROBO4	Roundabout homolog 4			-2.27637				-2.41093
P0DJD7	PGA4;PGA3;PGA5	Pepsin A-4;Pepsin A-3;Pepsin A-5			-2.2789			-2.04855
Q6UXB8	PI16	Peptidase inhibitor 16			-2.3055		-2.21806
O75144	ICOSLG	ICOS ligand			-2.33621	-2.36177
Q9UNN8	PROCR	Endothelial protein C receptor			-2.34156
Q9BY67	CADM1	Cell adhesion molecule 1			-2.38339	-2.04672	-2.05303	-2.07529
Q8IUL8	CILP2	Cartilage intermediate layer protein 2			-2.38666	-2.08265	-2.8217
Q9HCU0	CD248	Endosialin			-2.44458
P02461	COL3A1	Collagen alpha-1(III) chain			-2.57679				3.7064
P0DP57	SLURP2	Secreted Ly-6/uPAR domain-containing protein 2			-2.59047
P14780	MMP9	Matrix metalloproteinase-9			-2.62593		-2.13867
O95998	IL18BP	Interleukin-18-binding protein			-2.64385	-2.17563	-2.83386
Q16769	QPCT	Glutaminyl-peptide cyclotransferase			-2.67086
Q07654	TFF3	Trefoil factor 3			-2.69442
P13598	ICAM2	Intercellular adhesion molecule 2			-2.77292
P08123	COL1A2	Collagen alpha-2(I) chain			-2.78797				2.34429
P09564	CD7	T-cell antigen CD7			-2.81595	-2.17585	-2.22218		-2.27521
Q8IWU5	SULF2	Extracellular sulfatase Sulf-2			-2.9276			-2.05621
Q15746	MYLK	Myosin light chain kinase, smooth muscle			-2.93344		-2.02948	-2.55485
Q68CJ9	CREB3L3	Cyclic AMP-responsive element-binding protein 3-like protein 3			-3.12496	-2.27625
Q9NP70	AMBN	Ameloblastin			-3.22321
Q96GW7	BCAN	Brevican core protein			-3.55883	-2.53968	-3.39987	-3.01293	-2.04241
P35556	FBN2	Fibrillin-2			-4.01629
P12107	COL11A1	Collagen alpha-1(XI) chain			-5.66744	-3.32446	-2.8557	-2.25165
P25815	S100P	Protein S100-P				2.43564	3.78841	5.21189	2.44976
P02753	RBP4	Retinol-binding protein 4				2.05959	2.17873	2.74437	4.19684
O43451	MGAM	Maltase-glucoamylase, intestinal				-2.02984			-2.04745
P07911	UMOD	Uromodulin				-2.11288			-3.097
P09211	GSTP1	Glutathione S-transferase P				-2.27801
P48594	SERPINB4	Serpin B4				-2.62798	-2.94345	-3.16276	-3.41381
P29373	CRABP2	Cellular retinoic acid-binding protein 2				-2.65812	-2.27652	-2.51076
Q06830	PRDX1	Peroxiredoxin-1				-3.07026
P18510	IL1RN	Interleukin-1 receptor antagonist protein				-6.02919	-5.43286	-2.76492
P15090	FABP4	Fatty acid-binding protein, adipocyte					2.69316	5.78731	15.8167
Q9Y490	TLN1	Talin-1					2.52859	2.58066
O75503	CLN5	Ceroid-lipofuscinosis neuronal protein 5					2.40701	2.31878
P04217	A1BG	Alpha-1B-glycoprotein					2.17287	2.42616
P01008	SERPINC1	Antithrombin-III					2.09242	2.41023
P02768	ALB;	Albumin;					2.0439
P43652	AFM	Afamin					2.03125
P29762	CRABP1	Cellular retinoic acid-binding protein 1					-2.03903
P13591	NCAM1	Neural cell adhesion molecule 1					-2.06201	-2.11395
P30086	PEBP1	Phosphatidylethanolamine-binding protein 1					-2.1087
P13942	COL11A2	Collagen alpha-2(XI) chain					-2.10885
Q9P121	NTM	Neurotrimin					-2.10987	-2.21059	-2.56758
Q9BYE9	CDHR2	Cadherin-related family member 2					-2.15116	-2.92916	-3.26462
Q6ZVN8	HJV	Hemojuvelin					-2.19216
P15144	ANPEP	Aminopeptidase N					-2.22422		-3.36214
Q8WVN6	SECTM1	Secreted and transmembrane protein 1					-2.23197
Q96JB6	LOXL4	Lysyl oxidase homolog 4					-2.23735	-2.06397
O75882	ATRN	Attractin					-2.26722	-2.18623
Q9NRX4	PHPT1	14 kDa phosphohistidine phosphatase					-2.30258
P02751	FN1	Fibronectin					-2.30447	-2.77911
P0DTE7	AMY1B;AMY1C;AMY1A	Alpha-amylase 1B;Alpha-amylase 1C;Alpha-amylase 1A					-2.37708	-2.49713
P40189	IL6ST	Interleukin-6 receptor subunit beta					-2.37857
P49913	CAMP	Cathelicidin antimicrobial peptide					-2.55882	-2.54877	2.28807
Q9H6X2	ANTXR1	Anthrax toxin receptor 1					-2.57366
P04233	CD74	HLA class II histocompatibility antigen gamma chain					-2.75607
P01833	PIGR	Polymeric immunoglobulin receptor					-2.76387	-3.99213
P48745	CCN3	CCN family member 3					-2.89352	-2.34161
P00558	PGK1	Phosphoglycerate kinase 1					-2.92436		-2.02327
P30041	PRDX6	Peroxiredoxin-6					-3.26522
P60174	TPI1	Triosephosphate isomerase					-3.53792		-2.12123
P20774	OGN	Mimecan						2.47406
Q13361	MFAP5	Microfibrillar-associated protein 5						2.47013	3.67683
P17677	GAP43	Neuromodulin						2.42924
P01042	KNG1	Kininogen-1						2.40103
P24592	IGFBP6	Insulin-like growth factor-binding protein 6						2.37721	4.02433
P05155	SERPING1	Plasma protease C1 inhibitor						2.35518
P01024	C3	Complement C3						2.26784	2.62881
P02790	HPX	Hemopexin						2.24485
P21709	EPHA1	Ephrin type-A receptor 1						2.20985	3.25197
P08571	CD14	Monocyte differentiation antigen CD14						2.19775
Q8NBS9	TXNDC5	Thioredoxin domain-containing protein 5						2.14786
P09455	RBP1	Retinol-binding protein 1						2.12624	2.07866
P36980	CFHR2	Complement factor H-related protein 2						2.11976	2.15442
P61769	B2M	Beta-2-microglobulin						2.11433
P00751	CFB	Complement factor B						2.08561	3.20337
P22352	GPX3	Glutathione peroxidase 3						2.07131
P10909	CLU	Clusterin						2.06091
P28799	GRN	Progranulin						-2.0112
P29323	EPHB2	Ephrin type-B receptor 2						-2.01484
Q92956	TNFRSF14	Tumor necrosis factor receptor superfamily member 14						-2.01902	-2.01865
A0A0C4DH41	IGHV4-61;IGHV4-39;IGHV4-59;IGHV4-34;IGHV4-30-4;IGHV4-38-2	Immunoglobulin heavy variable 4-61;Immunoglobulin heavy variable 4-39;Immunoglobulin heavy variable 4-59;Immunoglobulin heavy variable 4-34;Immunoglobulin heavy variable 4-30-4;Immunoglobulin heavy variable 4-38-2						-2.02604
P08138	NGFR	Tumor necrosis factor receptor superfamily member 16						-2.05028
P13727	PRG2	Bone marrow proteoglycan						-2.06398	-6.90957
Q7KYR7	BTN2A1	Butyrophilin subfamily 2 member A1						-2.19845
P01130	LDLR	Low-density lipoprotein receptor						-2.27117
P49747	COMP	Cartilage oligomeric matrix protein						-2.6616
Q9UHL4	DPP7	Dipeptidyl peptidase 2						-2.6763
A0A075B6R9	IGKV2D-24;IGKV2-24	Probable non-functional immunoglobulin kappa variable 2D-24;Immunoglobulin kappa variable 2-24						-2.69735
A0A0B4J1U7	IGHV6-1	Immunoglobulin heavy variable 6-1						-5.67947
P02795	MT2A	Metallothionein-2							8.46211
P07108	DBI	Acyl-CoA-binding protein							6.70203
P00995	SPINK1	Serine protease inhibitor Kazal-type 1							6.64186
P15085	CPA1	Carboxypeptidase A1							5.56545
P35754	GLRX	Glutaredoxin-1							4.14345
P52758	RIDA	2-iminobutanoate/2-iminopropanoate deaminase							3.94606
Q9Y624	F11R	Junctional adhesion molecule A							3.54702
P07858	CTSB	Cathepsin B							3.36761
P28300	LOX	Protein-lysine 6-oxidase							2.96387
P54727	RAD23B	UV excision repair protein RAD23 homolog B							2.81611
P05546	SERPIND1	Heparin cofactor 2							2.72406
P11684	SCGB1A1	Uteroglobin							2.61084
Q08554	DSC1	Desmocollin-1							2.55762
P08572	COL4A2	Collagen alpha-2(IV) chain							2.46058
P08603	CFH	Complement factor H							2.38322
P60983	GMFB	Glia maturation factor beta							2.38107
Q15063	POSTN	Periostin							2.28226
O75369	FLNB	Filamin-B							2.12006
P00441	SOD1	Superoxide dismutase [Cu-Zn]							2.11402
P80723	BASP1	Brain acid soluble protein 1							2.10538
Q13510	ASAH1	Acid ceramidase							2.06329
O75368	SH3BGRL	SH3 domain-binding glutamic acid-rich-like protein							2.06123
Q6UWW0	LCN15	Lipocalin-15							2.02651
Q9HB40	SCPEP1	Retinoid-inducible serine carboxypeptidase							2.01438
Q7Z5L0	VMO1	Vitelline membrane outer layer protein 1 homolog							-2.00998
Q9BYF1	ACE2	Angiotensin-converting enzyme 2							-2.07843
P08697	SERPINF2	Alpha-2-antiplasmin							-2.08702
Q9UN70	PCDHGC3	Protocadherin gamma-C3							-2.13796
O94772	LY6H	Lymphocyte antigen 6H							-2.19294
Q13477	MADCAM1	Mucosal addressin cell adhesion molecule 1							-2.20253
P06312	IGKV4-1	Immunoglobulin kappa variable 4-1							-2.36962
O94760	DDAH1	N(G),N(G)-dimethylarginine dimethylaminohydrolase 1							-2.59812
Q9BXP8	PAPPA2	Pappalysin-2							-3.41903
P06727
P02792
P12111
P52799
P30101
P04439
Q14112
P10619
P02794
A0A0C4DH73
P02766
O43556
Q99674
P17900
Q99972
Q92954
Q92520
Q9UHI8
P0C0L5
Q15828
P00747
Q13508
Q92530
Q14766
P27797
P63208
P00748
O00264
P09619
Q14956
Q8NFZ8
Q9BRT3
Q9H9P2
Q8NBJ4
P11021
P15309
P07478
